# Supplementary material for: Expanding the olfactory code by in silico decoding of odor-receptor chemical space
Source: eLife. 2013 Oct 1;2:e01120. doi: 10.7554/eLife.01120 (PMC3787389; doi:10.7554/eLife.01120)
Supplement: Supplementary file 1. — (A) Optimized descriptor sets for each Drosophila Or. Optimized descriptors occurrences, symbol, brief description, class, and dimensionality are listed. A summary of the total number of descriptors selected for the receptor repertoire is provided at the beginning. Descriptors are listed in ascending order of when they were selected into the optimized set, such that the descriptors selected first are more important. Weights indicate the number of times a descriptor was selected in an optimized descriptor set. (B) Top 100 predicted compounds for each Drosophila Or. Chemical name or Pubchem compound ID (CIDs), SMILES strings, and distances, of the top ∼100 predicted compounds for each Or. All distances represent the minimum distance based on optimized descriptors to the previously known strongest active compound listed in the gray cells for that particular Or. DOI: http://dx.doi.org/10.7554/eLife.01120.013 [file elife01120s001.xlsx]

## Sheet: Supplemental File 1A
			Supplementary File 1A
Descriptor #	Weight	Symbol	Description	Class	Dimensionality
Or2a (18 Unique)
	1	Mor18p	3D-MoRSE - signal 18 / weighted by atomic polarizabilities	3D-MoRSE descriptors	3
	1	Mor17e	3D-MoRSE - signal 17 / weighted by atomic Sanderson electronegativities	3D-MoRSE descriptors	3
	1	Mor28u	3D-MoRSE - signal 28 / unweighted	3D-MoRSE descriptors	3
	1	J3D	3D-Balaban index	geometrical descriptors	3
	2	O-057	phenol / enol / carboxyl OH	atom-centred fragments	1
	1	SIC2	structural information content (neighborhood symmetry of 2-order)	information indices	2
	1	EEig10x	Eigenvalue 10 from edge adj. matrix weighted by edge degrees	edge adjacency indices	2
	1	MATS5e	Moran autocorrelation - lag 5 / weighted by atomic Sanderson electronegativities	2D autocorrelations	2
	1	F05[C-O]	frequency of C - O at topological distance 05	2D frequency fingerprints	2
	1	HNar	Narumi harmonic topological index	topological descriptors	2
	1	MATS8m	Moran autocorrelation - lag 8 / weighted by atomic masses	2D autocorrelations	2
	1	G3s	3st component symmetry directional WHIM index / weighted by atomic electrotopological states	WHIM descriptors	3
	1	Mor27m	3D-MoRSE - signal 27 / weighted by atomic masses	3D-MoRSE descriptors	3
	1	B04[C-O]	presence/absence of C - O at topological distance 04	2D binary fingerprints	2
	1	H8v	H autocorrelation of lag 8 / weighted by atomic van der Waals volumes	GETAWAY descriptors	3
	1	Mor10v	3D-MoRSE - signal 10 / weighted by atomic van der Waals volumes	3D-MoRSE descriptors	3
	1	Mor18v	3D-MoRSE - signal 18 / weighted by atomic van der Waals volumes	3D-MoRSE descriptors	3
	2	R8p+	R maximal autocorrelation of lag 8 / weighted by atomic polarizabilities	GETAWAY descriptors	3
Or7a (31 Unique)
	1	MAXDP	maximal electrotopological positive variation	topological descriptors	2
	1	MAXDN	maximal electrotopological negative variation	topological descriptors	2
	1	B06[C-C]	presence/absence of C - C at topological distance 06	2D binary fingerprints	2
	2	HATS1v	leverage-weighted autocorrelation of lag 1 / weighted by atomic van der Waals volumes	GETAWAY descriptors	3
	3	Hy	hydrophilic factor	molecular properties	1
	1	S_ssO	S_ssO	atomtypes (Cerius2)	1
	1	JGT	global topological charge index	topological charge indices	2
	2	H-051	H attached to alpha-C	atom-centred fragments	1
	2	EEig10d	Eigenvalue 10 from edge adj. matrix weighted by dipole moments	edge adjacency indices	2
	1	O-057	phenol / enol / carboxyl OH	atom-centred fragments	1
	5	HATS8u	leverage-weighted autocorrelation of lag 8 / unweighted	GETAWAY descriptors	3
	1	G2s	2st component symmetry directional WHIM index / weighted by atomic electrotopological states	WHIM descriptors	3
	2	Mor16u	3D-MoRSE - signal 16 / unweighted	3D-MoRSE descriptors	3
	4	B02[O-O]	presence/absence of O - O at topological distance 02	2D binary fingerprints	2
	1	R5p+	R maximal autocorrelation of lag 5 / weighted by atomic polarizabilities	GETAWAY descriptors	3
	1	EEig08d	Eigenvalue 08 from edge adj. matrix weighted by dipole moments	edge adjacency indices	2
	1	DISPp	d COMMA2 value / weighted by atomic polarizabilities	geometrical descriptors	3
	2	C-008	CHR2X	atom-centred fragments	1
	1	R4e+	R maximal autocorrelation of lag 4 / weighted by atomic Sanderson electronegativities	GETAWAY descriptors	3
	1	EEig09d	Eigenvalue 09 from edge adj. matrix weighted by dipole moments	edge adjacency indices	2
	1	nArOH	number of aromatic hydroxyls	functional group counts	1
	1	R2m+	R maximal autocorrelation of lag 2 / weighted by atomic masses	GETAWAY descriptors	3
	1	nRCOOR	number of esters (aliphatic)	functional group counts	1
	1	B02[C-O]	presence/absence of C - O at topological distance 02	2D binary fingerprints	2
	1	GATS7m	Geary autocorrelation - lag 7 / weighted by atomic masses	2D autocorrelations	2
	1	E2s	2nd component accessibility directional WHIM index / weighted by atomic electrotopological states	WHIM descriptors	3
	1	nRCO	number of ketones (aliphatic)	functional group counts	1
	1	Mor03m	3D-MoRSE - signal 03 / weighted by atomic masses	3D-MoRSE descriptors	3
	1	MATS8m	Moran autocorrelation - lag 8 / weighted by atomic masses	2D autocorrelations	2
	1	CIC5	complementary information content (neighborhood symmetry of 5-order)	information indices	2
	1	D/Dr06	distance/detour ring index of order 6	topological descriptors	2
Or9a (29 Unique)
	1	BEHp8	highest eigenvalue n. 8 of Burden matrix / weighted by atomic polarizabilities	Burden eigenvalues	2
	1	BELv1	lowest eigenvalue n. 1 of Burden matrix / weighted by atomic van der Waals volumes	Burden eigenvalues	2
	1	DISPe	d COMMA2 value / weighted by atomic Sanderson electronegativities	geometrical descriptors	3
	2	EEig09d	Eigenvalue 09 from edge adj. matrix weighted by dipole moments	edge adjacency indices	2
	2	BEHp5	highest eigenvalue n. 5 of Burden matrix / weighted by atomic polarizabilities	Burden eigenvalues	2
	1	E2e	2nd component accessibility directional WHIM index / weighted by atomic Sanderson electronegativities	WHIM descriptors	3
	1	Mor25m	3D-MoRSE - signal 25 / weighted by atomic masses	3D-MoRSE descriptors	3
	1	B03[C-C]	presence/absence of C - C at topological distance 03	2D binary fingerprints	2
	3	B07[C-C]	presence/absence of C - C at topological distance 07	2D binary fingerprints	2
	1	B01[C-O]	presence/absence of C - O at topological distance 01	2D binary fingerprints	2
	1	Atype_H_49	Number of Hydrogen Type 49	atomtypes (Cerius2)	1
	1	Infective-80	Ghose-Viswanadhan-Wendoloski antiinfective-like index at 80%	molecular properties	1
	3	O-057	phenol / enol / carboxyl OH	atom-centred fragments	1
	1	Mor22m	3D-MoRSE - signal 22 / weighted by atomic masses	3D-MoRSE descriptors	3
	1	EEig10d	Eigenvalue 10 from edge adj. matrix weighted by dipole moments	edge adjacency indices	2
	1	R1u+	R maximal autocorrelation of lag 1 / unweighted	GETAWAY descriptors	3
	1	GATS7m	Geary autocorrelation - lag 7 / weighted by atomic masses	2D autocorrelations	2
	1	MATS4v	Moran autocorrelation - lag 4 / weighted by atomic van der Waals volumes	2D autocorrelations	2
	1	R4e+	R maximal autocorrelation of lag 4 / weighted by atomic Sanderson electronegativities	GETAWAY descriptors	3
	1	G3p	3st component symmetry directional WHIM index / weighted by atomic polarizabilities	WHIM descriptors	3
	1	Hy	hydrophilic factor	molecular properties	1
	1	S_dssC	S_dssC	atomtypes (Cerius2)	1
	1	nRCHO	number of aldehydes (aliphatic)	functional group counts	1
	1	B08[C-C]	presence/absence of C - C at topological distance 08	2D binary fingerprints	2
	1	R2m	R autocorrelation of lag 2 / weighted by atomic masses	GETAWAY descriptors	3
	1	HATS5e	leverage-weighted autocorrelation of lag 5 / weighted by atomic Sanderson electronegativities	GETAWAY descriptors	3
	1	D/Dr06	distance/detour ring index of order 6	topological descriptors	2
	1	RDF030m	Radial Distribution Function - 3.0 / weighted by atomic masses	RDF descriptors	3
	2	Jhetv	Balaban-type index from van der Waals weighted distance matrix	topological descriptors	2
Or10a (11 Unique)
	3	S_dO	S_dO	atomtypes (Cerius2)	1
	1	BEHm7	highest eigenvalue n. 7 of Burden matrix / weighted by atomic masses	Burden eigenvalues	2
	1	E2u	2nd component accessibility directional WHIM index / unweighted	WHIM descriptors	3
	1	HATS8m	leverage-weighted autocorrelation of lag 8 / weighted by atomic masses	GETAWAY descriptors	3
	1	BELe4	lowest eigenvalue n. 4 of Burden matrix / weighted by atomic Sanderson electronegativities	Burden eigenvalues	2
	1	Mor25e	3D-MoRSE - signal 25 / weighted by atomic Sanderson electronegativities	3D-MoRSE descriptors	3
	1	B08[C-C]	presence/absence of C - C at topological distance 08	2D binary fingerprints	2
	1	JGI3	mean topological charge index of order3	topological charge indices	2
	1	ESpm03u	Spectral moment 03 from edge adj. matrix	edge adjacency indices	2
	1	nR=Ct	number of aliphatic tertiary C(sp2)	functional group counts	1
	2	E2e	2nd component accessibility directional WHIM index / weighted by atomic Sanderson electronegativities	WHIM descriptors	3
Or19a (25 Unique)
	1	Mor31p	3D-MoRSE - signal 31 / weighted by atomic polarizabilities	3D-MoRSE descriptors	3
	1	H2m	H autocorrelation of lag 2 / weighted by atomic masses	GETAWAY descriptors	3
	1	L1m	1st component size directional WHIM index / weighted by atomic masses	WHIM descriptors	3
	1	R1m+	R maximal autocorrelation of lag 1 / weighted by atomic masses	GETAWAY descriptors	3
	1	Mor27u	3D-MoRSE - signal 27 / unweighted	3D-MoRSE descriptors	3
	1	HATS6u	leverage-weighted autocorrelation of lag 6 / unweighted	GETAWAY descriptors	3
	3	GGI7	topological charge index of order 7	topological charge indices	2
	1	Gs	G total symmetry index / weighted by atomic electrotopological states	WHIM descriptors	3
	1	O-057	phenol / enol / carboxyl OH	atom-centred fragments	1
	1	H-049	H attached to C3(sp3)/C2(sp2)/C3(sp2)/C3(sp)	atom-centred fragments	1
	1	piPC08	molecular multiple path count of order 08	walk and path counts	2
	2	R7u+	R maximal autocorrelation of lag 7 / unweighted	GETAWAY descriptors	3
	2	G3s	3st component symmetry directional WHIM index / weighted by atomic electrotopological states	WHIM descriptors	3
	1	R4m+	R maximal autocorrelation of lag 4 / weighted by atomic masses	GETAWAY descriptors	3
	1	MATS7p	Moran autocorrelation - lag 7 / weighted by atomic polarizabilities	2D autocorrelations	2
	1	R6u+	R maximal autocorrelation of lag 6 / unweighted	GETAWAY descriptors	3
	1	Hy	hydrophilic factor	molecular properties	1
	1	ARR	aromatic ratio	constitutional descriptors	0
	1	BEHp7	highest eigenvalue n. 7 of Burden matrix / weighted by atomic polarizabilities	Burden eigenvalues	2
	1	RDF050v	Radial Distribution Function - 5.0 / weighted by atomic van der Waals volumes	RDF descriptors	3
	1	C-005	CH3X	atom-centred fragments	1
	1	nRCHO	number of aldehydes (aliphatic)	functional group counts	1
	1	nRCOOH	number of carboxylic acids (aliphatic)	functional group counts	1
	1	R5m+	R maximal autocorrelation of lag 5 / weighted by atomic masses	GETAWAY descriptors	3
	2	C-002	CH2R2	atom-centred fragments	1
Or22a (43 Unique)
	1	Mor29v	3D-MoRSE - signal 29 / weighted by atomic van der Waals volumes	3D-MoRSE descriptors	3
	1	MAXDN	maximal electrotopological negative variation	topological descriptors	2
	1	piPC04	molecular multiple path count of order 04	walk and path counts	2
	1	Mor10e	3D-MoRSE - signal 10 / weighted by atomic Sanderson electronegativities	3D-MoRSE descriptors	3
	1	Mor27m	3D-MoRSE - signal 27 / weighted by atomic masses	3D-MoRSE descriptors	3
	1	R7p+	R maximal autocorrelation of lag 7 / weighted by atomic polarizabilities	GETAWAY descriptors	3
	1	S_sCH3	S_sCH3	atomtypes (Cerius2)	1
	2	EEig12r	Eigenvalue 12 from edge adj. matrix weighted by resonance integrals	edge adjacency indices	2
	1	nRCOOR	number of esters (aliphatic)	functional group counts	1
	4	R6u+	R maximal autocorrelation of lag 6 / unweighted	GETAWAY descriptors	3
	1	Mor32p	3D-MoRSE - signal 32 / weighted by atomic polarizabilities	3D-MoRSE descriptors	3
	1	AlogP98	AlogP98 value	structural (Cerius2)	0
	4	O-057	phenol / enol / carboxyl OH	atom-centred fragments	1
	1	L3s	3rd component size directional WHIM index / weighted by atomic electrotopological states	WHIM descriptors	3
	1	R1v+	R maximal autocorrelation of lag 1 / weighted by atomic van der Waals volumes	GETAWAY descriptors	3
	2	nHDon	number of donor atoms for H-bonds (N and O)	functional group counts	1
	2	B10[C-C]	presence/absence of C - C at topological distance 10	2D binary fingerprints	2
	1	Mor18m	3D-MoRSE - signal 18 / weighted by atomic masses	3D-MoRSE descriptors	3
	1	B04[C-O]	presence/absence of C - O at topological distance 04	2D binary fingerprints	2
	2	Jhetp	Balaban-type index from polarizability weighted distance matrix	topological descriptors	2
	1	STN	spanning tree number (log)	topological descriptors	2
	2	ESpm15u	Spectral moment 15 from edge adj. matrix	edge adjacency indices	2
	1	GATS1v	Geary autocorrelation - lag 1 / weighted by atomic van der Waals volumes	2D autocorrelations	2
	1	F03[O-O]	frequency of O - O at topological distance 03	2D frequency fingerprints	2
	1	GATS8m	Geary autocorrelation - lag 8 / weighted by atomic masses	2D autocorrelations	2
	2	HATS5e	leverage-weighted autocorrelation of lag 5 / weighted by atomic Sanderson electronegativities	GETAWAY descriptors	3
	1	DISPv	d COMMA2 value / weighted by atomic van der Waals volumes	geometrical descriptors	3
	1	R3v+	R maximal autocorrelation of lag 3 / weighted by atomic van der Waals volumes	GETAWAY descriptors	3
	1	E2e	2nd component accessibility directional WHIM index / weighted by atomic Sanderson electronegativities	WHIM descriptors	3
	1	Mor32u	3D-MoRSE - signal 32 / unweighted	3D-MoRSE descriptors	3
	2	B02[O-O]	presence/absence of O - O at topological distance 02	2D binary fingerprints	2
	1	G3e	3st component symmetry directional WHIM index / weighted by atomic Sanderson electronegativities	WHIM descriptors	3
	1	nCrs	number of ring secondary C(sp3)	functional group counts	1
	2	HOMT	HOMA total	geometrical descriptors	3
	1	B05[C-C]	presence/absence of C - C at topological distance 05	2D binary fingerprints	2
	1	MATS7m	Moran autocorrelation - lag 7 / weighted by atomic masses	2D autocorrelations	2
	1	RDF030m	Radial Distribution Function - 3.0 / weighted by atomic masses	RDF descriptors	3
	1	EEig12x	Eigenvalue 12 from edge adj. matrix weighted by edge degrees	edge adjacency indices	2
	1	R1m+	R maximal autocorrelation of lag 1 / weighted by atomic masses	GETAWAY descriptors	3
	1	MATS4p	Moran autocorrelation - lag 4 / weighted by atomic polarizabilities	2D autocorrelations	2
	1	B09[C-O]	presence/absence of C - O at topological distance 09	2D binary fingerprints	2
	1	Mor15p	3D-MoRSE - signal 15 / weighted by atomic polarizabilities	3D-MoRSE descriptors	3
	2	S_sOH	S_sOH	atomtypes (Cerius2)	1
Or23a (37 Unique)
	1	ATS3p	Broto-Moreau autocorrelation of a topological structure - lag 3 / weighted by atomic polarizabilities	2D autocorrelations	2
	2	O-056	alcohol	atom-centred fragments	1
	1	J3D	3D-Balaban index	geometrical descriptors	3
	1	BELm5	lowest eigenvalue n. 5 of Burden matrix / weighted by atomic masses	Burden eigenvalues	2
	1	TPSA(Tot)	topological polar surface area using N,O,S,P polar contributions	molecular properties	1
	1	B08[C-O]	presence/absence of C - O at topological distance 08	2D binary fingerprints	2
	2	Mor27v	3D-MoRSE - signal 27 / weighted by atomic van der Waals volumes	3D-MoRSE descriptors	3
	2	R6u+	R maximal autocorrelation of lag 6 / unweighted	GETAWAY descriptors	3
	1	DISPe	d COMMA2 value / weighted by atomic Sanderson electronegativities	geometrical descriptors	3
	1	ESpm12d	Spectral moment 12 from edge adj. matrix weighted by dipole moments	edge adjacency indices	2
	1	Mor17m	3D-MoRSE - signal 17 / weighted by atomic masses	3D-MoRSE descriptors	3
	2	EEig09d	Eigenvalue 09 from edge adj. matrix weighted by dipole moments	edge adjacency indices	2
	1	Hy	hydrophilic factor	molecular properties	1
	2	GATS3e	Geary autocorrelation - lag 3 / weighted by atomic Sanderson electronegativities	2D autocorrelations	2
	1	GATS8m	Geary autocorrelation - lag 8 / weighted by atomic masses	2D autocorrelations	2
	1	R4e+	R maximal autocorrelation of lag 4 / weighted by atomic Sanderson electronegativities	GETAWAY descriptors	3
	1	Mor18m	3D-MoRSE - signal 18 / weighted by atomic masses	3D-MoRSE descriptors	3
	2	nRCOOH	number of carboxylic acids (aliphatic)	functional group counts	1
	1	S_sOH	S_sOH	atomtypes (Cerius2)	1
	1	E3m	3rd component accessibility directional WHIM index / weighted by atomic masses	WHIM descriptors	3
	1	G3s	3st component symmetry directional WHIM index / weighted by atomic electrotopological states	WHIM descriptors	3
	2	BELm6	lowest eigenvalue n. 6 of Burden matrix / weighted by atomic masses	Burden eigenvalues	2
	1	GATS1m	Geary autocorrelation - lag 1 / weighted by atomic masses	2D autocorrelations	2
	2	EEig08d	Eigenvalue 08 from edge adj. matrix weighted by dipole moments	edge adjacency indices	2
	1	F05[C-O]	frequency of C - O at topological distance 05	2D frequency fingerprints	2
	2	nHDon	number of donor atoms for H-bonds (N and O)	functional group counts	1
	1	EEig10d	Eigenvalue 10 from edge adj. matrix weighted by dipole moments	edge adjacency indices	2
	1	R5p+	R maximal autocorrelation of lag 5 / weighted by atomic polarizabilities	GETAWAY descriptors	3
	1	BIC	BIC	topological (Cerius2)	2
	2	Infective-80	Ghose-Viswanadhan-Wendoloski antiinfective-like index at 80%	molecular properties	1
	1	GATS4p	Geary autocorrelation - lag 4 / weighted by atomic polarizabilities	2D autocorrelations	2
	1	DISPp	d COMMA2 value / weighted by atomic polarizabilities	geometrical descriptors	3
	1	O-057	phenol / enol / carboxyl OH	atom-centred fragments	1
	1	Atype_H_49	Number of Hydrogen Type 49	atomtypes (Cerius2)	1
	1	GATS5m	Geary autocorrelation - lag 5 / weighted by atomic masses	2D autocorrelations	2
	1	B02[O-O]	presence/absence of O - O at topological distance 02	2D binary fingerprints	2
	2	JGI5	mean topological charge index of order5	topological charge indices	2
Or33b (32 Unique)
	6	O-057	phenol / enol / carboxyl OH	atom-centred fragments	1
	2	EEig08x	Eigenvalue 08 from edge adj. matrix weighted by edge degrees	edge adjacency indices	2
	1	DISPv	d COMMA2 value / weighted by atomic van der Waals volumes	geometrical descriptors	3
	1	TPSA(NO)	topological polar surface area using N,O polar contributions	molecular properties	1
	5	B06[C-C]	presence/absence of C - C at topological distance 06	2D binary fingerprints	2
	4	Atype_H_49	Number of Hydrogen Type 49	atomtypes (Cerius2)	1
	2	R3v+	R maximal autocorrelation of lag 3 / weighted by atomic van der Waals volumes	GETAWAY descriptors	3
	1	G1e	1st component symmetry directional WHIM index / weighted by atomic Sanderson electronegativities	WHIM descriptors	3
	1	R2m+	R maximal autocorrelation of lag 2 / weighted by atomic masses	GETAWAY descriptors	3
	4	B05[C-O]	presence/absence of C - O at topological distance 05	2D binary fingerprints	2
	1	C-006	CH2RX	atom-centred fragments	1
	2	TPSA(Tot)	topological polar surface area using N,O,S,P polar contributions	molecular properties	1
	1	L/Bw	length-to-breadth ratio by WHIM	geometrical descriptors	3
	1	EEig08d	Eigenvalue 08 from edge adj. matrix weighted by dipole moments	edge adjacency indices	2
	3	F04[C-O]	frequency of C - O at topological distance 04	2D frequency fingerprints	2
	1	BEHv5	highest eigenvalue n. 5 of Burden matrix / weighted by atomic van der Waals volumes	Burden eigenvalues	2
	1	Mor30p	3D-MoRSE - signal 30 / weighted by atomic polarizabilities	3D-MoRSE descriptors	3
	1	nArCO	number of ketones (aromatic)	functional group counts	1
	1	nRCO	number of ketones (aliphatic)	functional group counts	1
	1	R1p+	R maximal autocorrelation of lag 1 / weighted by atomic polarizabilities	GETAWAY descriptors	3
	1	MATS4p	Moran autocorrelation - lag 4 / weighted by atomic polarizabilities	2D autocorrelations	2
	1	nN	number of Nitrogen atoms	constitutional descriptors	0
	1	B07[C-C]	presence/absence of C - C at topological distance 07	2D binary fingerprints	2
	2	JGI4	mean topological charge index of order4	topological charge indices	2
	1	nRCOOH	number of carboxylic acids (aliphatic)	functional group counts	1
	1	nCconj	number of non-aromatic conjugated C(sp2)	functional group counts	1
	1	C-005	CH3X	atom-centred fragments	1
	1	JGI3	mean topological charge index of order3	topological charge indices	2
	1	HATS3p	leverage-weighted autocorrelation of lag 3 / weighted by atomic polarizabilities	GETAWAY descriptors	3
	1	HATS8u	leverage-weighted autocorrelation of lag 8 / unweighted	GETAWAY descriptors	3
	1	E2u	2nd component accessibility directional WHIM index / unweighted	WHIM descriptors	3
	2	H-051	H attached to alpha-C	atom-centred fragments	1
Or35a (51 Unique)
	1	ATS4e	Broto-Moreau autocorrelation of a topological structure - lag 4 / weighted by atomic Sanderson electronegativities	2D autocorrelations	2
	2	TPSA(NO)	topological polar surface area using N,O polar contributions	molecular properties	1
	1	Mor27p	3D-MoRSE - signal 27 / weighted by atomic polarizabilities	3D-MoRSE descriptors	3
	8	R6p+	R maximal autocorrelation of lag 6 / weighted by atomic polarizabilities	GETAWAY descriptors	3
	6	nRCOOH	number of carboxylic acids (aliphatic)	functional group counts	1
	3	EEig10d	Eigenvalue 10 from edge adj. matrix weighted by dipole moments	edge adjacency indices	2
	2	Gs	G total symmetry index / weighted by atomic electrotopological states	WHIM descriptors	3
	9	JGI2	mean topological charge index of order2	topological charge indices	2
	3	EEig12r	Eigenvalue 12 from edge adj. matrix weighted by resonance integrals	edge adjacency indices	2
	7	R4e+	R maximal autocorrelation of lag 4 / weighted by atomic Sanderson electronegativities	GETAWAY descriptors	3
	7	Mor28e	3D-MoRSE - signal 28 / weighted by atomic Sanderson electronegativities	3D-MoRSE descriptors	3
	5	MATS7p	Moran autocorrelation - lag 7 / weighted by atomic polarizabilities	2D autocorrelations	2
	2	L3s	3rd component size directional WHIM index / weighted by atomic electrotopological states	WHIM descriptors	3
	6	Mor25v	3D-MoRSE - signal 25 / weighted by atomic van der Waals volumes	3D-MoRSE descriptors	3
	4	Mor30e	3D-MoRSE - signal 30 / weighted by atomic Sanderson electronegativities	3D-MoRSE descriptors	3
	5	HATS8u	leverage-weighted autocorrelation of lag 8 / unweighted	GETAWAY descriptors	3
	7	O-057	phenol / enol / carboxyl OH	atom-centred fragments	1
	3	HATS5m	leverage-weighted autocorrelation of lag 5 / weighted by atomic masses	GETAWAY descriptors	3
	3	Jhetp	Balaban-type index from polarizability weighted distance matrix	topological descriptors	2
	4	JGI8	mean topological charge index of order8	topological charge indices	2
	3	Mor04m	3D-MoRSE - signal 04 / weighted by atomic masses	3D-MoRSE descriptors	3
	1	S_dssC	S_dssC	atomtypes (Cerius2)	1
	2	E1m	1st component accessibility directional WHIM index / weighted by atomic masses	WHIM descriptors	3
	2	nHDon	number of donor atoms for H-bonds (N and O)	functional group counts	1
	2	RDF135u	Radial Distribution Function - 13.5 / unweighted	RDF descriptors	3
	2	D/Dr06	distance/detour ring index of order 6	topological descriptors	2
	3	E2s	2nd component accessibility directional WHIM index / weighted by atomic electrotopological states	WHIM descriptors	3
	2	EEig10r	Eigenvalue 10 from edge adj. matrix weighted by resonance integrals	edge adjacency indices	2
	1	G2s	2st component symmetry directional WHIM index / weighted by atomic electrotopological states	WHIM descriptors	3
	3	GATS3p	Geary autocorrelation - lag 3 / weighted by atomic polarizabilities	2D autocorrelations	2
	2	GGI1	topological charge index of order 1	topological charge indices	2
	2	Atype_C_18	Number of Carbon Type 18	atomtypes (Cerius2)	1
	1	nRCO	number of ketones (aliphatic)	functional group counts	1
	1	C-005	CH3X	atom-centred fragments	1
	1	Mor27u	3D-MoRSE - signal 27 / unweighted	3D-MoRSE descriptors	3
	2	F08[C-O]	frequency of C - O at topological distance 08	2D frequency fingerprints	2
	3	G3s	3st component symmetry directional WHIM index / weighted by atomic electrotopological states	WHIM descriptors	3
	3	SIC5	structural information content (neighborhood symmetry of 5-order)	information indices	2
	1	G(N..N)	sum of geometrical distances between N..N	geometrical descriptors	3
	2	nR=Ct	number of aliphatic tertiary C(sp2)	functional group counts	1
	2	E3m	3rd component accessibility directional WHIM index / weighted by atomic masses	WHIM descriptors	3
	1	nArCOOR	number of esters (aromatic)	functional group counts	1
	1	HATS6m	leverage-weighted autocorrelation of lag 6 / weighted by atomic masses	GETAWAY descriptors	3
	1	nArCO	number of ketones (aromatic)	functional group counts	1
	1	Jhete	Balaban-type index from electronegativity weighted distance matrix	topological descriptors	2
	1	G(O..O)	sum of geometrical distances between O..O	geometrical descriptors	3
	1	nCt	number of total tertiary C(sp3)	functional group counts	1
	1	H-051	H attached to alpha-C	atom-centred fragments	1
	1	nN	number of Nitrogen atoms	constitutional descriptors	0
	1	P2s	2nd component shape directional WHIM index / weighted by atomic electrotopological states	WHIM descriptors	3
	1	C-025	R--CR--R	atom-centred fragments	1
Or43a (27 Unique)
	2	O-056	alcohol	atom-centred fragments	1
	1	BELm5	lowest eigenvalue n. 5 of Burden matrix / weighted by atomic masses	Burden eigenvalues	2
	1	B07[C-O]	presence/absence of C - O at topological distance 07	2D binary fingerprints	2
	1	R5e	R autocorrelation of lag 5 / weighted by atomic Sanderson electronegativities	GETAWAY descriptors	3
	1	TPSA(Tot)	topological polar surface area using N,O,S,P polar contributions	molecular properties	1
	1	R6e+	R maximal autocorrelation of lag 6 / weighted by atomic Sanderson electronegativities	GETAWAY descriptors	3
	2	JGI7	mean topological charge index of order7	topological charge indices	2
	3	B04[C-C]	presence/absence of C - C at topological distance 04	2D binary fingerprints	2
	1	EEig10d	Eigenvalue 10 from edge adj. matrix weighted by dipole moments	edge adjacency indices	2
	5	B02[O-O]	presence/absence of O - O at topological distance 02	2D binary fingerprints	2
	3	Mor13m	3D-MoRSE - signal 13 / weighted by atomic masses	3D-MoRSE descriptors	3
	3	nHDon	number of donor atoms for H-bonds (N and O)	functional group counts	1
	1	Mor21m	3D-MoRSE - signal 21 / weighted by atomic masses	3D-MoRSE descriptors	3
	1	JX	JX	topological (Cerius2)	2
	1	R1m+	R maximal autocorrelation of lag 1 / weighted by atomic masses	GETAWAY descriptors	3
	2	GATS7m	Geary autocorrelation - lag 7 / weighted by atomic masses	2D autocorrelations	2
	1	BELm6	lowest eigenvalue n. 6 of Burden matrix / weighted by atomic masses	Burden eigenvalues	2
	1	E3m	3rd component accessibility directional WHIM index / weighted by atomic masses	WHIM descriptors	3
	2	MATS3e	Moran autocorrelation - lag 3 / weighted by atomic Sanderson electronegativities	2D autocorrelations	2
	1	F04[C-O]	frequency of C - O at topological distance 04	2D frequency fingerprints	2
	1	nRCHO	number of aldehydes (aliphatic)	functional group counts	1
	1	Infective-80	Ghose-Viswanadhan-Wendoloski antiinfective-like index at 80%	molecular properties	1
	1	EEig09x	Eigenvalue 09 from edge adj. matrix weighted by edge degrees	edge adjacency indices	2
	1	GATS1m	Geary autocorrelation - lag 1 / weighted by atomic masses	2D autocorrelations	2
	1	CIC2	complementary information content (neighborhood symmetry of 2-order)	information indices	2
	1	EEig01d	Eigenvalue 01 from edge adj. matrix weighted by dipole moments	edge adjacency indices	2
	1	HATS6u	leverage-weighted autocorrelation of lag 6 / unweighted	GETAWAY descriptors	3
Or43b (29 Unique)
	1	EEig04x	Eigenvalue 04 from edge adj. matrix weighted by edge degrees	edge adjacency indices	2
	1	BEHv4	highest eigenvalue n. 4 of Burden matrix / weighted by atomic van der Waals volumes	Burden eigenvalues	2
	1	Mor25e	3D-MoRSE - signal 25 / weighted by atomic Sanderson electronegativities	3D-MoRSE descriptors	3
	2	EEig09d	Eigenvalue 09 from edge adj. matrix weighted by dipole moments	edge adjacency indices	2
	1	E1p	1st component accessibility directional WHIM index / weighted by atomic polarizabilities	WHIM descriptors	3
	1	BEHe8	highest eigenvalue n. 8 of Burden matrix / weighted by atomic Sanderson electronegativities	Burden eigenvalues	2
	1	R1m+	R maximal autocorrelation of lag 1 / weighted by atomic masses	GETAWAY descriptors	3
	2	B07[C-C]	presence/absence of C - C at topological distance 07	2D binary fingerprints	2
	1	MAXDN	maximal electrotopological negative variation	topological descriptors	2
	1	O-057	phenol / enol / carboxyl OH	atom-centred fragments	1
	1	Infective-80	Ghose-Viswanadhan-Wendoloski antiinfective-like index at 80%	molecular properties	1
	3	B04[C-C]	presence/absence of C - C at topological distance 04	2D binary fingerprints	2
	1	MATS5e	Moran autocorrelation - lag 5 / weighted by atomic Sanderson electronegativities	2D autocorrelations	2
	1	Mor24v	3D-MoRSE - signal 24 / weighted by atomic van der Waals volumes	3D-MoRSE descriptors	3
	1	Mor25v	3D-MoRSE - signal 25 / weighted by atomic van der Waals volumes	3D-MoRSE descriptors	3
	1	BEHp4	highest eigenvalue n. 4 of Burden matrix / weighted by atomic polarizabilities	Burden eigenvalues	2
	1	S_sCH3	S_sCH3	atomtypes (Cerius2)	1
	1	HATS3p	leverage-weighted autocorrelation of lag 3 / weighted by atomic polarizabilities	GETAWAY descriptors	3
	1	H7m	H autocorrelation of lag 7 / weighted by atomic masses	GETAWAY descriptors	3
	1	JGI7	mean topological charge index of order7	topological charge indices	2
	1	STN	spanning tree number (log)	topological descriptors	2
	1	nRCOOH	number of carboxylic acids (aliphatic)	functional group counts	1
	1	MATS6m	Moran autocorrelation - lag 6 / weighted by atomic masses	2D autocorrelations	2
	1	HATS1u	leverage-weighted autocorrelation of lag 1 / unweighted	GETAWAY descriptors	3
	1	EEig10d	Eigenvalue 10 from edge adj. matrix weighted by dipole moments	edge adjacency indices	2
	1	Atype_H_49	Number of Hydrogen Type 49	atomtypes (Cerius2)	1
	1	EEig08d	Eigenvalue 08 from edge adj. matrix weighted by dipole moments	edge adjacency indices	2
	1	nCrs	number of ring secondary C(sp3)	functional group counts	1
	2	H-047	H attached to C1(sp3)/C0(sp2)	atom-centred fragments	1
Or47a (21 Unique)
	1	piPC04	molecular multiple path count of order 04	walk and path counts	2
	2	DISPm	d COMMA2 value / weighted by atomic masses	geometrical descriptors	3
	1	R7e+	R maximal autocorrelation of lag 7 / weighted by atomic Sanderson electronegativities	GETAWAY descriptors	3
	1	Mor10p	3D-MoRSE - signal 10 / weighted by atomic polarizabilities	3D-MoRSE descriptors	3
	1	Mor20u	3D-MoRSE - signal 20 / unweighted	3D-MoRSE descriptors	3
	1	IC1	information content index (neighborhood symmetry of 1-order)	information indices	2
	1	nRCOOH	number of carboxylic acids (aliphatic)	functional group counts	1
	1	EEig01d	Eigenvalue 01 from edge adj. matrix weighted by dipole moments	edge adjacency indices	2
	2	Infective-80	Ghose-Viswanadhan-Wendoloski antiinfective-like index at 80%	molecular properties	1
	1	MATS4m	Moran autocorrelation - lag 4 / weighted by atomic masses	2D autocorrelations	2
	1	GATS5p	Geary autocorrelation - lag 5 / weighted by atomic polarizabilities	2D autocorrelations	2
	1	PW4	path/walk 4 - Randic shape index	topological descriptors	2
	1	Mor32p	3D-MoRSE - signal 32 / weighted by atomic polarizabilities	3D-MoRSE descriptors	3
	1	Mor09e	3D-MoRSE - signal 09 / weighted by atomic Sanderson electronegativities	3D-MoRSE descriptors	3
	1	TPSA(NO)	topological polar surface area using N,O polar contributions	molecular properties	1
	1	B04[C-C]	presence/absence of C - C at topological distance 04	2D binary fingerprints	2
	1	O-057	phenol / enol / carboxyl OH	atom-centred fragments	1
	1	Atype_H_49	Number of Hydrogen Type 49	atomtypes (Cerius2)	1
	1	ESpm01d	Spectral moment 01 from edge adj. matrix weighted by dipole moments	edge adjacency indices	2
	1	EEig10d	Eigenvalue 10 from edge adj. matrix weighted by dipole moments	edge adjacency indices	2
	1	P2m	2nd component shape directional WHIM index / weighted by atomic masses	WHIM descriptors	3
	2	Mor06e	3D-MoRSE - signal 06 / weighted by atomic Sanderson electronegativities	3D-MoRSE descriptors	3
Or47b (14 Unique)
	3	EEig02d	Eigenvalue 02 from edge adj. matrix weighted by dipole moments	edge adjacency indices	2
	5	ESpm03d	Spectral moment 03 from edge adj. matrix weighted by dipole moments	edge adjacency indices	2
	1	nHBonds	number of intramolecular H-bonds (with N,O,F)	functional group counts	1
	4	X5A	average connectivity index chi-5	connectivity indices	2
	1	EEig08x	Eigenvalue 08 from edge adj. matrix weighted by edge degrees	edge adjacency indices	2
	1	C-006	CH2RX	atom-centred fragments	1
	1	nRCHO	number of aldehydes (aliphatic)	functional group counts	1
	2	nRCOOR	number of esters (aliphatic)	functional group counts	1
	1	nRCOOH	number of carboxylic acids (aliphatic)	functional group counts	1
	1	EEig08d	Eigenvalue 08 from edge adj. matrix weighted by dipole moments	edge adjacency indices	2
	1	X4Av	average valence connectivity index chi-4	connectivity indices	2
	1	GATS6m	Geary autocorrelation - lag 6 / weighted by atomic masses	2D autocorrelations	2
	1	EEig07r	Eigenvalue 07 from edge adj. matrix weighted by resonance integrals	edge adjacency indices	2
	1	R2m	R autocorrelation of lag 2 / weighted by atomic masses	GETAWAY descriptors	3
Or49b (37 Unique)
	2	nCb-	number of substituted benzene C(sp2)	functional group counts	1
	1	BEHm6	highest eigenvalue n. 6 of Burden matrix / weighted by atomic masses	Burden eigenvalues	2
	2	F04[C-O]	frequency of C - O at topological distance 04	2D frequency fingerprints	2
	1	D/Dr06	distance/detour ring index of order 6	topological descriptors	2
	1	BEHp6	highest eigenvalue n. 6 of Burden matrix / weighted by atomic polarizabilities	Burden eigenvalues	2
	3	H-047	H attached to C1(sp3)/C0(sp2)	atom-centred fragments	1
	1	GATS1m	Geary autocorrelation - lag 1 / weighted by atomic masses	2D autocorrelations	2
	3	HATS8p	leverage-weighted autocorrelation of lag 8 / weighted by atomic polarizabilities	GETAWAY descriptors	3
	2	ISH	standardized information content on the leverage equality	GETAWAY descriptors	3
	1	Mor16e	3D-MoRSE - signal 16 / weighted by atomic Sanderson electronegativities	3D-MoRSE descriptors	3
	1	JGI5	mean topological charge index of order5	topological charge indices	2
	1	R8e+	R maximal autocorrelation of lag 8 / weighted by atomic Sanderson electronegativities	GETAWAY descriptors	3
	1	Mor25e	3D-MoRSE - signal 25 / weighted by atomic Sanderson electronegativities	3D-MoRSE descriptors	3
	2	EEig10d	Eigenvalue 10 from edge adj. matrix weighted by dipole moments	edge adjacency indices	2
	1	Mor16p	3D-MoRSE - signal 16 / weighted by atomic polarizabilities	3D-MoRSE descriptors	3
	1	JGI4	mean topological charge index of order4	topological charge indices	2
	1	MATS3p	Moran autocorrelation - lag 3 / weighted by atomic polarizabilities	2D autocorrelations	2
	3	CIC	CIC	topological (Cerius2)	2
	1	P2m	2nd component shape directional WHIM index / weighted by atomic masses	WHIM descriptors	3
	1	nHDon	number of donor atoms for H-bonds (N and O)	functional group counts	1
	1	Mor03m	3D-MoRSE - signal 03 / weighted by atomic masses	3D-MoRSE descriptors	3
	2	JGI7	mean topological charge index of order7	topological charge indices	2
	1	Mor23v	3D-MoRSE - signal 23 / weighted by atomic van der Waals volumes	3D-MoRSE descriptors	3
	1	Mor30e	3D-MoRSE - signal 30 / weighted by atomic Sanderson electronegativities	3D-MoRSE descriptors	3
	1	IC	IC	topological (Cerius2)	2
	1	Mor21m	3D-MoRSE - signal 21 / weighted by atomic masses	3D-MoRSE descriptors	3
	1	Mor13m	3D-MoRSE - signal 13 / weighted by atomic masses	3D-MoRSE descriptors	3
	1	R7v+	R maximal autocorrelation of lag 7 / weighted by atomic van der Waals volumes	GETAWAY descriptors	3
	1	piPC07	molecular multiple path count of order 07	walk and path counts	2
	1	nArOH	number of aromatic hydroxyls	functional group counts	1
	1	Mor25v	3D-MoRSE - signal 25 / weighted by atomic van der Waals volumes	3D-MoRSE descriptors	3
	1	Mor08v	3D-MoRSE - signal 08 / weighted by atomic van der Waals volumes	3D-MoRSE descriptors	3
	1	R6e+	R maximal autocorrelation of lag 6 / weighted by atomic Sanderson electronegativities	GETAWAY descriptors	3
	1	EEig06x	Eigenvalue 06 from edge adj. matrix weighted by edge degrees	edge adjacency indices	2
	1	C-001	CH3R / CH4	atom-centred fragments	1
	1	Mor07m	3D-MoRSE - signal 07 / weighted by atomic masses	3D-MoRSE descriptors	3
	1	DISPe	d COMMA2 value / weighted by atomic Sanderson electronegativities	geometrical descriptors	3
	1	nR05	number of 5-membered rings	constitutional descriptors	0
	1	Mor07e	3D-MoRSE - signal 07 / weighted by atomic Sanderson electronegativities	3D-MoRSE descriptors	3
	1	EEig09x	Eigenvalue 09 from edge adj. matrix weighted by edge degrees	edge adjacency indices	2
	1	B05[C-O]	presence/absence of C - O at topological distance 05	2D binary fingerprints	2
	1	X5Av	average valence connectivity index chi-5	connectivity indices	2
	1	HATS3p	leverage-weighted autocorrelation of lag 3 / weighted by atomic polarizabilities	GETAWAY descriptors	3
	1	R8u+	R maximal autocorrelation of lag 8 / unweighted	GETAWAY descriptors	3
	1	O-060	Al-O-Ar / Ar-O-Ar / R..O..R / R-O-C=X	atom-centred fragments	1
	2	B04[C-O]	presence/absence of C - O at topological distance 04	2D binary fingerprints	2
Or59b (23 Unique)
	1	piPC06	molecular multiple path count of order 06	walk and path counts	2
	1	R3u	R autocorrelation of lag 3 / unweighted	GETAWAY descriptors	3
	1	S_sCH3	S_sCH3	atomtypes (Cerius2)	1
	4	B06[C-C]	presence/absence of C - C at topological distance 06	2D binary fingerprints	2
	1	R1e+	R maximal autocorrelation of lag 1 / weighted by atomic Sanderson electronegativities	GETAWAY descriptors	3
	1	ESpm03u	Spectral moment 03 from edge adj. matrix	edge adjacency indices	2
	1	EEig10r	Eigenvalue 10 from edge adj. matrix weighted by resonance integrals	edge adjacency indices	2
	1	EEig08d	Eigenvalue 08 from edge adj. matrix weighted by dipole moments	edge adjacency indices	2
	1	E1u	1st component accessibility directional WHIM index / unweighted	WHIM descriptors	3
	1	nCconj	number of non-aromatic conjugated C(sp2)	functional group counts	1
	1	SP13	shape profile no. 13	Randic molecular profiles	3
	2	S_dO	S_dO	atomtypes (Cerius2)	1
	2	Atype_H_49	Number of Hydrogen Type 49	atomtypes (Cerius2)	1
	1	EEig10d	Eigenvalue 10 from edge adj. matrix weighted by dipole moments	edge adjacency indices	2
	1	nHDon	number of donor atoms for H-bonds (N and O)	functional group counts	1
	1	R8u+	R maximal autocorrelation of lag 8 / unweighted	GETAWAY descriptors	3
	2	O-057	phenol / enol / carboxyl OH	atom-centred fragments	1
	1	Mor10v	3D-MoRSE - signal 10 / weighted by atomic van der Waals volumes	3D-MoRSE descriptors	3
	1	R5m+	R maximal autocorrelation of lag 5 / weighted by atomic masses	GETAWAY descriptors	3
	1	Mor09e	3D-MoRSE - signal 09 / weighted by atomic Sanderson electronegativities	3D-MoRSE descriptors	3
	1	nOHp	number of primary alcohols	functional group counts	1
	1	EEig09d	Eigenvalue 09 from edge adj. matrix weighted by dipole moments	edge adjacency indices	2
	1	nCrs	number of ring secondary C(sp3)	functional group counts	1
	1	ESpm01d	Spectral moment 01 from edge adj. matrix weighted by dipole moments	edge adjacency indices	2
Or65a (14 Unique)
	1	F04[O-O]	frequency of O - O at topological distance 04	2D frequency fingerprints	2
	2	Mor30m	3D-MoRSE - signal 30 / weighted by atomic masses	3D-MoRSE descriptors	3
	4	Atype_H_51	Number of Hydrogen Type 51	atomtypes (Cerius2)	1
	1	EEig08d	Eigenvalue 08 from edge adj. matrix weighted by dipole moments	edge adjacency indices	2
	2	nArOH	number of aromatic hydroxyls	functional group counts	1
	2	JGI7	mean topological charge index of order7	topological charge indices	2
	1	nHBonds	number of intramolecular H-bonds (with N,O,F)	functional group counts	1
	1	Mor13p	3D-MoRSE - signal 13 / weighted by atomic polarizabilities	3D-MoRSE descriptors	3
	1	EEig07d	Eigenvalue 07 from edge adj. matrix weighted by dipole moments	edge adjacency indices	2
	1	B06[C-O]	presence/absence of C - O at topological distance 06	2D binary fingerprints	2
	1	C-008	CHR2X	atom-centred fragments	1
	1	EEig08r	Eigenvalue 08 from edge adj. matrix weighted by resonance integrals	edge adjacency indices	2
	1	B01[C-O]	presence/absence of C - O at topological distance 01	2D binary fingerprints	2
	2	Mor32e	3D-MoRSE - signal 32 / weighted by atomic Sanderson electronegativities	3D-MoRSE descriptors	3
Or67a (37 Unique)
	2	AlogP98	AlogP98 value	structural (Cerius2)	0
	8	B04[C-O]	presence/absence of C - O at topological distance 04	2D binary fingerprints	2
	6	F08[C-O]	frequency of C - O at topological distance 08	2D frequency fingerprints	2
	1	GGI4	topological charge index of order 4	topological charge indices	2
	3	E2u	2nd component accessibility directional WHIM index / unweighted	WHIM descriptors	3
	2	O-057	phenol / enol / carboxyl OH	atom-centred fragments	1
	1	Mor03v	3D-MoRSE - signal 03 / weighted by atomic van der Waals volumes	3D-MoRSE descriptors	3
	4	X5A	average connectivity index chi-5	connectivity indices	2
	3	Mor10v	3D-MoRSE - signal 10 / weighted by atomic van der Waals volumes	3D-MoRSE descriptors	3
	1	B03[C-O]	presence/absence of C - O at topological distance 03	2D binary fingerprints	2
	3	X4A	average connectivity index chi-4	connectivity indices	2
	3	nCt	number of total tertiary C(sp3)	functional group counts	1
	1	C-026	R--CX--R	atom-centred fragments	1
	3	RDF075m	Radial Distribution Function - 7.5 / weighted by atomic masses	RDF descriptors	3
	2	C-008	CHR2X	atom-centred fragments	1
	2	B03[C-C]	presence/absence of C - C at topological distance 03	2D binary fingerprints	2
	1	B01[C-O]	presence/absence of C - O at topological distance 01	2D binary fingerprints	2
	1	nRCHO	number of aldehydes (aliphatic)	functional group counts	1
	1	Jhetv	Balaban-type index from van der Waals weighted distance matrix	topological descriptors	2
	1	L1s	1st component size directional WHIM index / weighted by atomic electrotopological states	WHIM descriptors	3
	1	Hy	hydrophilic factor	molecular properties	1
	2	C-003	CHR3	atom-centred fragments	1
	1	GATS7m	Geary autocorrelation - lag 7 / weighted by atomic masses	2D autocorrelations	2
	1	Mor16e	3D-MoRSE - signal 16 / weighted by atomic Sanderson electronegativities	3D-MoRSE descriptors	3
	1	Mor06u	3D-MoRSE - signal 06 / unweighted	3D-MoRSE descriptors	3
	1	RDF030m	Radial Distribution Function - 3.0 / weighted by atomic masses	RDF descriptors	3
	1	Atype_C_18	Number of Carbon Type 18	atomtypes (Cerius2)	1
	1	F03[O-O]	frequency of O - O at topological distance 03	2D frequency fingerprints	2
	1	nCrs	number of ring secondary C(sp3)	functional group counts	1
	2	nArOH	number of aromatic hydroxyls	functional group counts	1
	1	GATS8m	Geary autocorrelation - lag 8 / weighted by atomic masses	2D autocorrelations	2
	1	Jhete	Balaban-type index from electronegativity weighted distance matrix	topological descriptors	2
	1	EEig13x	Eigenvalue 13 from edge adj. matrix weighted by edge degrees	edge adjacency indices	2
	1	DISPm	d COMMA2 value / weighted by atomic masses	geometrical descriptors	3
	1	X3A	average connectivity index chi-3	connectivity indices	2
	1	G(N..N)	sum of geometrical distances between N..N	geometrical descriptors	3
	1	Mor32u	3D-MoRSE - signal 32 / unweighted	3D-MoRSE descriptors	3
Or67c (24 Unique)
	1	BEHe8	highest eigenvalue n. 8 of Burden matrix / weighted by atomic Sanderson electronegativities	Burden eigenvalues	2
	1	O-056	alcohol	atom-centred fragments	1
	1	Mor25m	3D-MoRSE - signal 25 / weighted by atomic masses	3D-MoRSE descriptors	3
	1	BELv4	lowest eigenvalue n. 4 of Burden matrix / weighted by atomic van der Waals volumes	Burden eigenvalues	2
	3	B07[C-C]	presence/absence of C - C at topological distance 07	2D binary fingerprints	2
	1	TPSA(Tot)	topological polar surface area using N,O,S,P polar contributions	molecular properties	1
	1	DISPm	d COMMA2 value / weighted by atomic masses	geometrical descriptors	3
	4	HATS6u	leverage-weighted autocorrelation of lag 6 / unweighted	GETAWAY descriptors	3
	2	EEig08d	Eigenvalue 08 from edge adj. matrix weighted by dipole moments	edge adjacency indices	2
	2	EEig10d	Eigenvalue 10 from edge adj. matrix weighted by dipole moments	edge adjacency indices	2
	1	Gs	G total symmetry index / weighted by atomic electrotopological states	WHIM descriptors	3
	3	O-057	phenol / enol / carboxyl OH	atom-centred fragments	1
	1	B08[C-C]	presence/absence of C - C at topological distance 08	2D binary fingerprints	2
	1	R1m+	R maximal autocorrelation of lag 1 / weighted by atomic masses	GETAWAY descriptors	3
	1	BELm5	lowest eigenvalue n. 5 of Burden matrix / weighted by atomic masses	Burden eigenvalues	2
	1	F03[O-O]	frequency of O - O at topological distance 03	2D frequency fingerprints	2
	1	STN	spanning tree number (log)	topological descriptors	2
	1	Atype_H_49	Number of Hydrogen Type 49	atomtypes (Cerius2)	1
	1	H-051	H attached to alpha-C	atom-centred fragments	1
	1	B01[C-O]	presence/absence of C - O at topological distance 01	2D binary fingerprints	2
	1	Infective-80	Ghose-Viswanadhan-Wendoloski antiinfective-like index at 80%	molecular properties	1
	1	Hy	hydrophilic factor	molecular properties	1
	1	Mor22m	3D-MoRSE - signal 22 / weighted by atomic masses	3D-MoRSE descriptors	3
	1	JGI7	mean topological charge index of order7	topological charge indices	2
Or82a (31 Unique)
	1	GGI9	topological charge index of order 9	topological charge indices	2
	1	Mor02e	3D-MoRSE - signal 02 / weighted by atomic Sanderson electronegativities	3D-MoRSE descriptors	3
	1	Mor30v	3D-MoRSE - signal 30 / weighted by atomic van der Waals volumes	3D-MoRSE descriptors	3
	1	Mor02v	3D-MoRSE - signal 02 / weighted by atomic van der Waals volumes	3D-MoRSE descriptors	3
	1	Mor30u	3D-MoRSE - signal 30 / unweighted	3D-MoRSE descriptors	3
	2	BLTD48	Verhaar model of Daphnia base-line toxicity from MLOGP (mmol/l)	molecular properties	1
	2	Mor10v	3D-MoRSE - signal 10 / weighted by atomic van der Waals volumes	3D-MoRSE descriptors	3
	2	Atype_H_53	Number of Hydrogen Type 53	atomtypes (Cerius2)	1
	1	O-058	=O	atom-centred fragments	1
	1	B02[C-O]	presence/absence of C - O at topological distance 02	2D binary fingerprints	2
	2	R5u+	R maximal autocorrelation of lag 5 / unweighted	GETAWAY descriptors	3
	1	H6e	H autocorrelation of lag 6 / weighted by atomic Sanderson electronegativities	GETAWAY descriptors	3
	1	MATS7p	Moran autocorrelation - lag 7 / weighted by atomic polarizabilities	2D autocorrelations	2
	1	GATS3p	Geary autocorrelation - lag 3 / weighted by atomic polarizabilities	2D autocorrelations	2
	1	Mor18m	3D-MoRSE - signal 18 / weighted by atomic masses	3D-MoRSE descriptors	3
	1	H-051	H attached to alpha-C	atom-centred fragments	1
	2	Mor13p	3D-MoRSE - signal 13 / weighted by atomic polarizabilities	3D-MoRSE descriptors	3
	1	SIC2	structural information content (neighborhood symmetry of 2-order)	information indices	2
	1	Mor32u	3D-MoRSE - signal 32 / unweighted	3D-MoRSE descriptors	3
	1	Mor10m	3D-MoRSE - signal 10 / weighted by atomic masses	3D-MoRSE descriptors	3
	1	nR=Cp	number of terminal primary C(sp2)	functional group counts	1
	1	Mor25p	3D-MoRSE - signal 25 / weighted by atomic polarizabilities	3D-MoRSE descriptors	3
	1	GATS8m	Geary autocorrelation - lag 8 / weighted by atomic masses	2D autocorrelations	2
	1	JGI1	mean topological charge index of order1	topological charge indices	2
	1	E-ADJ-mag	E-ADJ-mag	topological (cerius2)	2
	1	EEig11x	Eigenvalue 11 from edge adj. matrix weighted by edge degrees	edge adjacency indices	2
	1	B03[O-O]	presence/absence of O - O at topological distance 03	2D binary fingerprints	2
	1	Mor30e	3D-MoRSE - signal 30 / weighted by atomic Sanderson electronegativities	3D-MoRSE descriptors	3
	1	Rotlbonds	Number of rotatable bonds	structural (Cerius2)	0
	1	EEig09d	Eigenvalue 09 from edge adj. matrix weighted by dipole moments	edge adjacency indices	2
	2	GATS7m	Geary autocorrelation - lag 7 / weighted by atomic masses	2D autocorrelations	2
Or85a (15 Unique)
	1	EEig04r	Eigenvalue 04 from edge adj. matrix weighted by resonance integrals	edge adjacency indices	2
	2	C-006	CH2RX	atom-centred fragments	1
	3	ATS6e	Broto-Moreau autocorrelation of a topological structure - lag 6 / weighted by atomic Sanderson electronegativities	2D autocorrelations	2
	3	JGI5	mean topological charge index of order5	topological charge indices	2
	2	B07[C-C]	presence/absence of C - C at topological distance 07	2D binary fingerprints	2
	1	nCp	number of terminal primary C(sp3)	functional group counts	1
	2	DISPm	d COMMA2 value / weighted by atomic masses	geometrical descriptors	3
	2	GATS4m	Geary autocorrelation - lag 4 / weighted by atomic masses	2D autocorrelations	2
	1	Mor25p	3D-MoRSE - signal 25 / weighted by atomic polarizabilities	3D-MoRSE descriptors	3
	1	nHDon	number of donor atoms for H-bonds (N and O)	functional group counts	1
	1	EEig09d	Eigenvalue 09 from edge adj. matrix weighted by dipole moments	edge adjacency indices	2
	1	R2m+	R maximal autocorrelation of lag 2 / weighted by atomic masses	GETAWAY descriptors	3
	1	JGI4	mean topological charge index of order4	topological charge indices	2
	1	Mor11e	3D-MoRSE - signal 11 / weighted by atomic Sanderson electronegativities	3D-MoRSE descriptors	3
	2	HATS7m	leverage-weighted autocorrelation of lag 7 / weighted by atomic masses	GETAWAY descriptors	3
Or85b (26 Unique)
	1	piPC05	molecular multiple path count of order 05	walk and path counts	2
	1	BLTF96	Verhaar model of Fish base-line toxicity from MLOGP (mmol/l)	molecular properties	1
	2	GATS4p	Geary autocorrelation - lag 4 / weighted by atomic polarizabilities	2D autocorrelations	2
	1	GGI7	topological charge index of order 7	topological charge indices	2
	3	B05[C-O]	presence/absence of C - O at topological distance 05	2D binary fingerprints	2
	2	O-057	phenol / enol / carboxyl OH	atom-centred fragments	1
	1	Mor27v	3D-MoRSE - signal 27 / weighted by atomic van der Waals volumes	3D-MoRSE descriptors	3
	1	HATS4v	leverage-weighted autocorrelation of lag 4 / weighted by atomic van der Waals volumes	GETAWAY descriptors	3
	1	Gs	G total symmetry index / weighted by atomic electrotopological states	WHIM descriptors	3
	2	Infective-80	Ghose-Viswanadhan-Wendoloski antiinfective-like index at 80%	molecular properties	1
	2	R7u+	R maximal autocorrelation of lag 7 / unweighted	GETAWAY descriptors	3
	2	nCbH	number of unsubstituted benzene C(sp2)	functional group counts	1
	1	B04[C-O]	presence/absence of C - O at topological distance 04	2D binary fingerprints	2
	2	JGI7	mean topological charge index of order7	topological charge indices	2
	2	DISPe	d COMMA2 value / weighted by atomic Sanderson electronegativities	geometrical descriptors	3
	1	R4p+	R maximal autocorrelation of lag 4 / weighted by atomic polarizabilities	GETAWAY descriptors	3
	1	EEig12x	Eigenvalue 12 from edge adj. matrix weighted by edge degrees	edge adjacency indices	2
	1	B06[C-O]	presence/absence of C - O at topological distance 06	2D binary fingerprints	2
	1	MATS5e	Moran autocorrelation - lag 5 / weighted by atomic Sanderson electronegativities	2D autocorrelations	2
	1	HATS4m	leverage-weighted autocorrelation of lag 4 / weighted by atomic masses	GETAWAY descriptors	3
	1	HATS6u	leverage-weighted autocorrelation of lag 6 / unweighted	GETAWAY descriptors	3
	1	GATS4m	Geary autocorrelation - lag 4 / weighted by atomic masses	2D autocorrelations	2
	1	F03[O-O]	frequency of O - O at topological distance 03	2D frequency fingerprints	2
	1	H8v	H autocorrelation of lag 8 / weighted by atomic van der Waals volumes	GETAWAY descriptors	3
	1	EEig09d	Eigenvalue 09 from edge adj. matrix weighted by dipole moments	edge adjacency indices	2
	2	Mor16e	3D-MoRSE - signal 16 / weighted by atomic Sanderson electronegativities	3D-MoRSE descriptors	3
Or85f (53 Unique)
	1	BEHp8	highest eigenvalue n. 8 of Burden matrix / weighted by atomic polarizabilities	Burden eigenvalues	2
	5	F05[C-O]	frequency of C - O at topological distance 05	2D frequency fingerprints	2
	4	BELm4	lowest eigenvalue n. 4 of Burden matrix / weighted by atomic masses	Burden eigenvalues	2
	1	HATS8m	leverage-weighted autocorrelation of lag 8 / weighted by atomic masses	GETAWAY descriptors	3
	2	B04[C-O]	presence/absence of C - O at topological distance 04	2D binary fingerprints	2
	6	O-057	phenol / enol / carboxyl OH	atom-centred fragments	1
	1	RDF030v	Radial Distribution Function - 3.0 / weighted by atomic van der Waals volumes	RDF descriptors	3
	1	GGI7	topological charge index of order 7	topological charge indices	2
	1	Gs	G total symmetry index / weighted by atomic electrotopological states	WHIM descriptors	3
	4	B07[C-C]	presence/absence of C - C at topological distance 07	2D binary fingerprints	2
	1	E2e	2nd component accessibility directional WHIM index / weighted by atomic Sanderson electronegativities	WHIM descriptors	3
	1	MATS2m	Moran autocorrelation - lag 2 / weighted by atomic masses	2D autocorrelations	2
	2	Mor28u	3D-MoRSE - signal 28 / unweighted	3D-MoRSE descriptors	3
	3	BEHp5	highest eigenvalue n. 5 of Burden matrix / weighted by atomic polarizabilities	Burden eigenvalues	2
	2	Infective-80	Ghose-Viswanadhan-Wendoloski antiinfective-like index at 80%	molecular properties	1
	1	HATS4e	leverage-weighted autocorrelation of lag 4 / weighted by atomic Sanderson electronegativities	GETAWAY descriptors	3
	3	JGI6	mean topological charge index of order6	topological charge indices	2
	6	B05[C-O]	presence/absence of C - O at topological distance 05	2D binary fingerprints	2
	2	JGI7	mean topological charge index of order7	topological charge indices	2
	2	DISPm	d COMMA2 value / weighted by atomic masses	geometrical descriptors	3
	5	RDF030m	Radial Distribution Function - 3.0 / weighted by atomic masses	RDF descriptors	3
	1	R1e+	R maximal autocorrelation of lag 1 / weighted by atomic Sanderson electronegativities	GETAWAY descriptors	3
	1	HATS8p	leverage-weighted autocorrelation of lag 8 / weighted by atomic polarizabilities	GETAWAY descriptors	3
	1	Atype_H_49	Number of Hydrogen Type 49	atomtypes (Cerius2)	1
	2	Hy	hydrophilic factor	molecular properties	1
	1	Jhetp	Balaban-type index from polarizability weighted distance matrix	topological descriptors	2
	1	H8v	H autocorrelation of lag 8 / weighted by atomic van der Waals volumes	GETAWAY descriptors	3
	2	EEig11d	Eigenvalue 11 from edge adj. matrix weighted by dipole moments	edge adjacency indices	2
	1	MATS8m	Moran autocorrelation - lag 8 / weighted by atomic masses	2D autocorrelations	2
	1	MATS2p	Moran autocorrelation - lag 2 / weighted by atomic polarizabilities	2D autocorrelations	2
	4	B08[C-C]	presence/absence of C - C at topological distance 08	2D binary fingerprints	2
	1	S_sCH3	S_sCH3	atomtypes (Cerius2)	1
	2	HATS1e	leverage-weighted autocorrelation of lag 1 / weighted by atomic Sanderson electronegativities	GETAWAY descriptors	3
	1	nCconj	number of non-aromatic conjugated C(sp2)	functional group counts	1
	1	B04[C-C]	presence/absence of C - C at topological distance 04	2D binary fingerprints	2
	1	S_aasC	S_aasC	atomtypes (cerius2)	1
	1	R8m+	R maximal autocorrelation of lag 8 / weighted by atomic masses	GETAWAY descriptors	3
	1	nRCOOH	number of carboxylic acids (aliphatic)	functional group counts	1
	1	S_sOH	S_sOH	atomtypes (Cerius2)	1
	1	BELe3	lowest eigenvalue n. 3 of Burden matrix / weighted by atomic Sanderson electronegativities	Burden eigenvalues	2
	1	GATS8m	Geary autocorrelation - lag 8 / weighted by atomic masses	2D autocorrelations	2
	1	BEHp4	highest eigenvalue n. 4 of Burden matrix / weighted by atomic polarizabilities	Burden eigenvalues	2
	2	MATS5e	Moran autocorrelation - lag 5 / weighted by atomic Sanderson electronegativities	2D autocorrelations	2
	1	E3s	3rd component accessibility directional WHIM index / weighted by atomic electrotopological states	WHIM descriptors	3
	2	Jhetv	Balaban-type index from van der Waals weighted distance matrix	topological descriptors	2
	1	nR=Ct	number of aliphatic tertiary C(sp2)	functional group counts	1
	1	nRCHO	number of aldehydes (aliphatic)	functional group counts	1
	1	HATS8v	leverage-weighted autocorrelation of lag 8 / weighted by atomic van der Waals volumes	GETAWAY descriptors	3
	1	Mor28p	3D-MoRSE - signal 28 / weighted by atomic polarizabilities	3D-MoRSE descriptors	3
	1	C-003	CHR3	atom-centred fragments	1
	1	GATS7m	Geary autocorrelation - lag 7 / weighted by atomic masses	2D autocorrelations	2
	1	JGI9	mean topological charge index of order9	topological charge indices	2
	1	B03[C-C]	presence/absence of C - C at topological distance 03	2D binary fingerprints	2
Or88a (19 Unique)
	3	nHBonds	number of intramolecular H-bonds (with N,O,F)	functional group counts	1
	2	nRCO	number of ketones (aliphatic)	functional group counts	1
	3	GATS6m	Geary autocorrelation - lag 6 / weighted by atomic masses	2D autocorrelations	2
	2	EEig08x	Eigenvalue 08 from edge adj. matrix weighted by edge degrees	edge adjacency indices	2
	1	nFuranes	number of Furanes	functional group counts	1
	1	nArCO	number of ketones (aromatic)	functional group counts	1
	1	ESpm15d	Spectral moment 15 from edge adj. matrix weighted by dipole moments	edge adjacency indices	2
	1	C-005	CH3X	atom-centred fragments	1
	1	O-057	phenol / enol / carboxyl OH	atom-centred fragments	1
	1	L/Bw	length-to-breadth ratio by WHIM	geometrical descriptors	3
	1	nArCOOR	number of esters (aromatic)	functional group counts	1
	1	ESpm15u	Spectral moment 15 from edge adj. matrix	edge adjacency indices	2
	1	E2u	2nd component accessibility directional WHIM index / unweighted	WHIM descriptors	3
	1	EEig08d	Eigenvalue 08 from edge adj. matrix weighted by dipole moments	edge adjacency indices	2
	1	H-051	H attached to alpha-C	atom-centred fragments	1
	1	ESpm14d	Spectral moment 14 from edge adj. matrix weighted by dipole moments	edge adjacency indices	2
	1	GATS7m	Geary autocorrelation - lag 7 / weighted by atomic masses	2D autocorrelations	2
	1	PJI3	3D Petitjean shape index	geometrical descriptors	3
	2	X3A	average connectivity index chi-3	connectivity indices	2
Or98a (20 Unique)
	1	Lop	Lopping centric index	topological descriptors	2
	4	O-057	phenol / enol / carboxyl OH	atom-centred fragments	1
	2	B04[C-O]	presence/absence of C - O at topological distance 04	2D binary fingerprints	2
	1	GVWAI-80	Ghose-Viswanadhan-Wendoloski drug-like index at 80%	molecular properties	1
	1	HATS7p	leverage-weighted autocorrelation of lag 7 / weighted by atomic polarizabilities	GETAWAY descriptors	3
	1	HATS5v	leverage-weighted autocorrelation of lag 5 / weighted by atomic van der Waals volumes	GETAWAY descriptors	3
	1	MLOGP2	Squared Moriguchi octanol-water partition coeff. (logP^2)	molecular properties	1
	2	GATS5e	Geary autocorrelation - lag 5 / weighted by atomic Sanderson electronegativities	2D autocorrelations	2
	1	H-049	H attached to C3(sp3)/C2(sp2)/C3(sp2)/C3(sp)	atom-centred fragments	1
	1	MATS8m	Moran autocorrelation - lag 8 / weighted by atomic masses	2D autocorrelations	2
	1	nCrs	number of ring secondary C(sp3)	functional group counts	1
	3	HATS3p	leverage-weighted autocorrelation of lag 3 / weighted by atomic polarizabilities	GETAWAY descriptors	3
	1	G1s	1st component symmetry directional WHIM index / weighted by atomic electrotopological states	WHIM descriptors	3
	1	S_aasC	S_aasC	atomtypes (Cerius2)	1
	1	SP18	shape profile no. 18	Randic molecular profiles	3
	1	B05[C-C]	presence/absence of C - C at topological distance 05	2D binary fingerprints	2
	1	JGI2	mean topological charge index of order2	topological charge indices	2
	1	JGI8	mean topological charge index of order8	topological charge indices	2
	1	X4A	average connectivity index chi-4	connectivity indices	2
	1	H5e	H autocorrelation of lag 5 / weighted by atomic Sanderson electronegativities	GETAWAY descriptors	3

## Sheet: Supplemental File 1B
Or2a		Or7a		Or9a		Or10a		OR19a		Or22a		Or23a		Or35a		Or43a		Or43b		Or47a		Or49b		Or59b		Or67a		Or67c		Or85a		Or85b		Or85f		Or98a		ab1A
SMILES	Dist	SMILES	Dist	SMILES	Dist	SMILES	Dist	SMILES	Dist	SMILES	Dist	SMILES	Dist	SMILES	Dist	SMILES	Dist	SMILES	Dist	SMILES	Dist	SMILES	Dist	SMILES	Dist	SMILES	Dist	SMILES	Dist	SMILES	Dist	SMILES	Dist	SMILES	Dist	SMILES	Dist	SMILES	Dist
CCCCOC(=O)C	0	CCCCC=O	0	CCCC(C)O	0	COC(=O)C1=CC=CC=C1O	0	CCCCCC(=O)C	0	CCCOC(=O)C	0	CCCCCO	0	CSCCCO	0	CCCCCCO	0	CCOC(=O)C	0	CSCCCO	0	C1=CC=C(C=C1)CO	0	CC(=O)C	0	CC(=CCCC(=O)C)C	0	CCCCCO	0	CCCCCCO	0	CCCCC1CCC(=O)O1	0	CCCCCCO	0	CCCCCC(=O)C	0	C(C)OC(=O)C	0
CC(C)CCOC(=O)C	0	CCCCCC=O	0	CCC(C=C)O	0	COC(=O)C1=CC=CC=C1	0	CCCCCCO	0	CCCCOC(=O)C	0	CCCCCCO	0	CCCCCC=O	0	CCCC(C)O	0	CCCOC(=O)C	0	CCCCCC(=O)C	0	C1=CC=C(C=C1)C=O	0	CCC(=O)C	0	C1=CC=C(C=C1)CCO	0	CCCCCCO	0	CCC=CCCO	0	CCCCCC=O	0	CCCC=CCO	0	CC(=CCCC(=O)C)C	0	C(C)OC(=O)CC	0
CCOC(=O)CC(C)O	0	CCCC=CC=O	0	CCC=CCCO	0	CCOC(=O)C1=CC=CC=C1	0	CCCCCC(C=C)O	0	CC(C)COC(=O)C	0	CCCC=CCO	0	CCCC=CC=O	0	CCCCCC(C=C)O	0	CCCCOC(=O)C	0	CCCOC(=O)C	0	OC1=CC=CC=C1C	0	CC(=O)OC	0	COC(=O)C1=CC=CC=C1	0	CCC(C=C)O	0	CCCC(=O)OCC	0	CCCCCC(=O)C	0	CCC=CCCO	0	CCCCCC(C=C)O	0	C(C)OC(=O)CCC	0
CCSC(C)OC(C)O	0.0654708	C1=COC(=C1)C=O	0	CCC=CCCO	0	C1=CC=C(C=C1)C=O	0	CCCCCOC(=O)C	0	CC(C)CCOC(=O)C	0	CCCCC=CCO	0.448921	CCCCCO	0	CCC=CCCO	0	CC(C)COC(=O)C	0	CCCCOC(=O)C	0	C1=CC=C(C=C1)N=O	0.0168047	CCOC(=O)C	0	CCOC(=O)C1=CC=CC=C1	0	CCCC=CCO	0	CCOC(=O)CC(C)O	0	CC(=CCCC(=O)C)C	0	CCOC(=O)C(C)O	0	CCCCOC(=O)C	0	CC(=O)C(=O)C	0
CC(C)CCOC(=O)N	0.0701757	C1=CC=C(C=C1)C=O	0	CC(C(C)O)O	0	CC(=O)C1=CC=CC=C1	0	CC(CCC(CC)O)CC	0.177369	CCCC=CCOC(=O)C	0	C(CCC=CCC)O	0.4645	CCCCCCO	0	CCCCCC(C#C)O	0.00332052	CCCC(=O)OC	0	CCCCCOC(=O)C	0	CC1=CC(=CC=C1)O	0.0219138	CCCC(=O)OC	0	C1=CC=C(C=C1)C=O	0	CCC=CCCO	0	CCC#CCCO	0.0948658	CCCCCO	0	CC(CCC=C)O	0.321525	CCCCCOC(=O)C	0	CC1CCC(=O)O1	0
CC(C)CC=CC(=O)C	0.0814895	CCCO	0	CCCOC(=O)C	0	CC(C)COC(=O)C	0	C=CCCCCC	0.179582	CCCC(=O)OC	0	C=CCCCCCO	0.496643	CCCCCCCCO	0	C1CC1CCCCO	0.00699056	CCCC(=O)OCC	0	CCCCCCOC(=O)C	0	C1=CC=C(C(=C1)O)S	0.0571235	CCOC(=O)C(C)O	0	CC(=O)C1=CC=CC=C1	0	CC(CC#C)O	0.0706751	CC=CCCCO	0.124105	CCCCCCO	0	CCCC#CCO	0.397738	CC(C)CCOC(=O)C	0	CC(=O)C(=O)C	0.0209002
C(CCC)OC(=O)C=C	0.0819166	CCCCO	0	CCCCOC(=O)C	0	CC(C)CCOC(=O)C	0	CCCCCC(=N)C	0.183747	CCCC(=O)OCC	0	CC=CC=CCO	0.536931	CCCC=CCO	0	CCC#CCC(CC)O	0.0157288	CCOC(=O)CC(C)O	0	CC(C)COC(=O)C	0	Cc1ccc(cc1)O	0.0800222	CCC(=O)OC(C)O	0.0830938	CCOC(=O)CCC(=O)OCC	0	C=CCC(C=C=C)O	0.0775118	CCCC(=N)OCC	0.145569	CCCCCC(C=C)O	0	CCC#CCCO	0.472178	CCOC(=O)CC(C)O	0	CC(OCC(C)C)=O	0.05702
CCCCSCC(C)O	0.0837822	CCCCCO	0	CC(C)COC(=O)C	0	C1=CC=C(C=C1)C=S=O	0	CCCCC(=O)CC	0.198386	CCC(=O)OCC	0	CC(CCC=C)O	0.570513	CCCC=CCO	0	CCCCC(CC)O	0.0157288	CCC(=O)OCC	0	CCCCCC(=O)OC	0	C1=CC(=CC=C1N)O	0.0829153	CCC(=O)OC	0.0852706	C=CC(=O)C1=CC=CC=N1	0.300823	CC(C)(CC=C)O	0.0885166	CCCCNC(=C)C	0.169594	CCCC=CCO	0	CCCC(=O)OC(C)O	0.529135	CCCCCC(=O)OC	0	CC(=O)OCCC#C	0.0750787
CCCOC(=O)C(=C)C	0.083826	CC(C)CCO	0	CCOC(=O)CC(C)O	0	CC1=C(C(=CC=C1)C)N=S=O	0	CCCCCC1CO1	0.205511	CCCCCC(=O)OC	0	C#CCCCCO	0.653074	CCC=CCCO	0	CCCCCC(CC)O	0.0164278	CC=CC(=O)OCC	0	CCCCCCC(=O)C	0.00616096	C1=CC=C(C=C1)N=C=O	0.0863008	C(C)OC(=O)CC	0.0985744	C1=CC=C(C(=C1)CC#N)C=O	0.308001	C=CCCCCO	0.0935359	CCCC#CCO	0.179164	CCC=CCCO	0	COC(=O)CC(O)C	0.539671	CC(CCCCO)C=C	0	CCC(=O)OOCC	0.0777085
CC(C)CCOC(=O)C=C	0.0868181	CC(=CCO)C	0	CC(CCC=C)O	0.0939167	CC1=CC(=C(C=C1)OC)C=O	0	CCCCOC1CC1	0.209727	CCCCCC(=O)OCC	0	CCCCCOO	0.674371	CCC=CCCO	0	CCCCC(C)CO	0.0178259	CCCONC(=O)C	0.0959588	CCC(CC)CCC(=O)C	0.00770119	C1=CC=C(C(=C1)N)O	0.0869779	CCC(=O)COC	0.111202	CCOC(=N)C1=CC=CC=C1	0.312236	CC(=C)CCCO	0.101846	CCCC(=O)CCO	0.189354	CCC=CCCO	0	CCCC(COC)O	0.540175	CCCC(=O)OCNO	0	CCOC(=O)OC	0.0778429
CC(C)CCOC(=O)CS	0.0901065	CCCC=CCO	0	CC(CCCO)C	0.122793	CN(C=O)C1=CC=CC=N1	0	CCCCCC1(CO1)C	0.219231	CCCCCCCC(=O)OC	0	C(CCCCCC)O	0.679884	CCCCCOC(=O)C	0	CCC#CC(CC)O	0.0180007	CCN(C(=O)C)O	0.113063	CCCSCO	0.00847131	C1=CC(=CC(=C1)O)N	0.0874704	CCCOC(=O)C	0.114167	COC(=N)C1=CC=CC=C1	0.33117	CC(CCCC)O	0.105609	CC=C=CCCCO	0.193841	CCCOC(=O)C	0	CC(CCCC=C)O	0.574608	CC(CC=C=C(C)C)O	0	CCCOC(=O)CC	0.0878849
CCCCOC(=O)CS	0.0962103	CCCC=CCO	0	CC(C)NC(=O)C	0.129185	CN1C=CC=CC1C=O	0	CCCCCC(=C)C	0.232769	CC=CC(=O)OCC	0	C#CCCCCCO	0.68548	CCCCCCOC(=O)C	0	C=CCC(C=C)O	0.0183502	CCOC(=O)SCC	0.113268	CCCOC#N	0.00924143	C1=CC=C(C(=C1)O)Cl	0.088763	CCCOC(=O)C	0.114167	CCC1=COC(=N1)CC	0.370324	CCC(CC=C)O	0.106845	CCN=C(C)CC(=C)O	0.197138	CCCCOC(=O)C	0	CC(CC(=O)OC=C)O	0.576044	CNCC(=O)OCCO	0	CCCOC(=O)OC	0.0956376
CCC(=O)OCCC(C)C	0.0966303	CCC=CCCO	0	CCC(CCC)O	0.133731	C1=CC=C(C=C1)C(C=O)C#N	0	CCCC(CCC=C)O	0.233932	CCOC(=O)CCC(=O)OCC	0	COC=CCCCO	0.687832	CCCC=CCOC(=O)C	0	CCC#CCCO	0.0188745	CCNNC(=O)C	0.118305	CCOCC#N	0.00924143	c1(ccccc1)NC=O	0.0974424	CCC(O)OC(=O)C	0.12447	CCC(=O)C1=CC=CC=N1	0.376889	CCC#CCCCO	0.10818	CC=CC=CCCO	0.19714	CCCCCOC(=O)C	0	CC=CCCCO	0.583089	CC(C)COCC(C)O	0.000613497	CCOC(=O)CC#C	0.0959378
CCCCOC(=O)NC	0.0992708	CCC=CCCO	0	CC(C)C(C)O	0.144965	C1=CC=C(C(=C1)NC=O)O	0	CCCCCC(C)(C#C)O	0.243778	CCCCOC(=O)CCC	0.265712	C(C=CC=CCC)O	0.730026	CCC#CCCO	0.150652	CC(=C)CCCO	0.0190493	CC#CC(NC)O	0.123137	CCCCC(=O)COC	0.0100115	C1=CC(=CC=C1O)S	0.0975655	CC(COC(=O)C)O	0.129262	C1=CC=C(C(=C1)C=O)C=O	0.379724	CCC(CC#C)O	0.125978	CCOC#CC(C)O	0.20696	CC(C)CCOC(=O)C	0	CCCC(=O)N(C)O	0.592611	CC(=O)OC=CC=C	0.000613497	CCC(=O)OCC#C	0.102762
CC(C)CCOC=O	0.100094	CCC=CC=O	0.062874	CC=CCOC(=O)C	0.15295	C1CCC(C1)C(=O)NN	0	CCC(CCCC=C)O	0.246095	CCC#CCCOC(=O)C	0.27985	CC=CC=CCCO	0.732763	CCC=CCCOC(=O)C	0.153849	C=CC(CCCC)O	0.0211465	CC=C=CC(C)(C)O	0.129455	CCCCCCC(=O)C=O	0.0107817	C1=CC=C(C=C1)C#CO	0.102982	CCC(C(=O)OC)O	0.135277	CCOC(=O)N1C=CC=C1	0.385774	CC=C(C)C(C)O	0.126204	CCC#CCCCO	0.231188	CCOC(=O)CC(C)O	0	CN(CCCCO)N=O	0.612178	C=CCCCC(=C)CO	0.000613497	CC1CC(=O)OC1	0.104039
CCCCOC(=O)N	0.106041	CC(=CC)CO	0.0874526	CCC(=O)NCC#C	0.165569	C1=CC=C(C=C1)C=C=O	0	CCCCCC(=O)C=C	0.253988	CCCCC(=O)OC	0.280756	CC(CCCC=C)O	0.733107	C=CCCCCO	0.157771	CCCC#CCO	0.0223698	CCNCNC(=O)C	0.131785	CCCCC(=O)CC(=O)C	0.0107817	C1=CC=C(C=C1)C=C=O	0.106614	CCC(N=C=O)OC	0.145978	C1=CC(=CC(=C1)C=O)C=O	0.390558	CC=CCCCO	0.127051	CCCC(O)OCC	0.251218	CCCCCC(=O)OC	0	CC(C)(C1C(O1)C#C)O	0.619323	C=CCOCC(C=C)O	0.000613497	COCCC(=O)OC	0.113097
CCCCOC(=O)CC	0.106428	CC(=CCCO)C	0.092048	COCCC=C=N	0.168687	CNC(=O)C1=CC=NC=C1	0	CCCCCC(C)S	0.254086	CCC(=O)OCC=CC	0.319223	CCCC(C)CCO	0.763836	C(CCCCCC=C)O	0.189643	CCC#CC(C)O	0.0223698	CCCC(O)OCC	0.139127	CCCCC(=O)OC	0.0107817	CC1=C(C=CC=C1O)N	0.106922	COC(=O)CC(O)C	0.150487	CC1=CC(=CC=C1)CO	0.391781	CC(CC=C)CO	0.127456	CCNC(C)OC=C	0.255045	CC(CCCC=C)CO	0.0401045	C(CC=CC)O	0.621137	C(CN)C(=O)OCCO	0.000613497	CCCC(OC)=O	0.11606
CCCNOC(=O)CC	0.106885	C1=C(ON=C1)C=O	0.112377	CC(C)NC(=O)C=C	0.170662	CC(=O)NCN(C)C	0	CCCCC(=O)C(=C)CC	0.254148	CCCCC(=O)OCC	0.338628	CCCC#CC#CO	0.764229	CCC=CC=O	0.199601	CCCCCC(C)O	0.0223698	CCC(=O)NCC	0.143537	CC(C)C(C)COC(=O)C	0.0115518	CC1=CC(=C(C=C1)C)O	0.108769	CCCS(=O)OC	0.153144	CCOCC1=CC=CC=C1	0.399528	CCC(CCC)O	0.127909	CCC(=O)NCC(=O)C	0.288768	CCCCCCC=O	0.0541304	CC(CCC=C=C)O	0.629757	C=CC(COCC#C)O	0.000613497	CCSCC(C)C=O	0.116945
CCCC(=O)CCC#CC	0.107229	CCC(C)(C)C=NO	0.114953	CC(CCCC)O	0.177161	CC(C1=CC=CC=C1)N=C=O	0	CC(CC)CCCC	0.260521	C(CC)OC(=O)CCCC	0.343241	CCCCOO	0.834046	CCC#CCCOC(=O)C	0.203439	CC=CC=CCO	0.0234184	CCCC(=O)NCC	0.147627	CC(C)CCC(=O)OC	0.0115518	CC1=C(C(=CC=C1)O)C	0.110184	CCC(=O)C(O)OC	0.15672	COC(=O)N1C=CC=C1	0.401094	CC(C)(CC#C)O	0.129461	CC(CCCO)C=C	0.289174	CCC(=O)C=CCCC	0.0566139	CCC(C(=O)OCC)O	0.6343	CCOCCC(C)O	0.000613497	CC1COC(=O)O1	0.117074
CC(=CC(=C)OC(=O)C)C	0.10731	CC=CC=CC=O	0.115874	C=CC(CCC)O	0.182455	CC(=O)C#CC1=CC=CC=C1	0	CCCC(=O)CCC=C	0.268571	CCCC=CC(=O)OCC	0.347011	CCC#CCCCO	0.838343	CCCC#CCO	0.205174	CCC=CCO	0.0237679	CCC(O)OCC	0.147819	CCCCCOC(=O)C=C	0.0123219	C=C(C1=CC=CC=C1)O	0.110554	CCCC(=O)N(C)O	0.158965	COC(c1ccccc1)O	0.403577	CC(CCO)C=C	0.134146	CC(C)(CCCOC)O	0.289191	CCCCC=CC(=O)C	0.0580213	CC(=O)OC(COC)O	0.639187	CC(CC(=O)OCCO)O	0.000613497	CCCOC(=O)C	0.117765
CC(=C)C(=O)OCCCN	0.108422	C1CC(=CC=C1)C=O	0.116535	CCC#CCCO	0.18493	CC(C)CC(C)C=O	0	CCCCC(=O)OC(=O)C	0.282195	COC(=O)C=CC	0.356405	CCCC=CCCO	0.855954	CC(=O)OCCCCC=C	0.216956	CC1(CC1)CCCO	0.0249913	CCNC(=O)OCC	0.148997	CCCCCOC(=O)CC	0.0123219	CC1=C(C=CC=C1S)O	0.1108	CC(CC(=O)C)O	0.161251	C1=CC=C(C=C1)C2=CC=NO2	0.406079	CC=C=CCCCO	0.137266	CCOC(=O)C(C)OC	0.294917	C(CCCCCC=C)O	0.0625716	CCCC1C(O1)CO	0.649787	CCOC(=O)CC(=O)C	0.000613497	C(C)OC(=O)OCC	0.118132
CCCOC(=O)C(=CC)C	0.111365	C1=COC=C1C=O	0.126651	CCC(CC=C)O	0.195835	C1CCCN(CCC1)N=O	0	CCCC(=O)CCC	0.283933	CCCOC(=O)CC	0.362065	CC(CCC#C)O	0.863346	CC=CCCCO	0.232793	CC#CCCO	0.0260398	CC#CC(=O)NC	0.149044	CC(C)COC#N	0.013092	C1=CC=C(C=C1)NN=O	0.113878	CCC(=O)CC	0.161336	c1(ccccc1)COC	0.409767	CC(C)C(C#C)O	0.142907	CCOC(C)OC(=C)O	0.297801	CCCCCC(=O)CC	0.065904	CCOC(=O)CC(C)O	0.656642	CCOC#CC(C)O	0.00122699	CC(C)OC=O	0.120944
CCC(C)C(=O)OCC=C	0.112642	C1=C(OC=N1)C=O	0.127723	CCC(=O)NCC(=O)C	0.200105	C1CCC(CC1)C=O	0	CCCCCC(C)(C)O	0.284881	CCCC(=O)OCCC	0.364229	CCCCCCOO	0.8935	C(CCC=CC)OC(=O)C	0.23664	CC=C=CC(C)O	0.0263894	CC(CN)NC(=O)C	0.150222	CCCCCCC(=O)OC	0.013092	CC1=C(C=C(C=C1)N)O	0.114309	CC(N=C=O)OC	0.165471	COC1=NN=CC2=CC=CC=C21	0.41068	CCC#CCC(C)O	0.143076	CCCNC(C)C=O	0.302696	CC(C(=O)C)CCCC	0.0741716	CC(C#COC=C)O	0.663147	CC(C)(C#CCN(C)C)O	0.00122699	CC(C)CCS(=O)C	0.123619
CCCCC(=O)C=C(C)C	0.113478	CCC(C)CC=O	0.131064	CC(CCOC(=O)C)O	0.201143	C=CC(=O)C1=CC=CC=C1	0	OC(C(=O)C)CCCCC	0.287045	CCCCOC(=O)CC	0.408598	CCCCCC#CO	0.895056	C(CCC=C)O	0.253342	C=CCCCC(C=C)O	0.0267389	CCNC(=O)C	0.150227	CCCCCCSSC	0.0138622	C1=CC(=CC(=C1)O)O	0.114555	OC(C)C(=O)CC	0.165828	COC(=O)C1=CC=CC=C1C#N	0.413938	CCC(=C)C(C)O	0.143805	CC(C(C)OCC=C)O	0.310423	CN(CCCC=C)O	0.0807138	CN(CCCC=C)O	0.679431	CCC(=O)COCC	0.00122699	CCC(C)OCC=O	0.126336
CCOC(C)OCC#C	0.11431	CCCN=CC=O	0.138445	CCC(=O)NCC#N	0.205745	C1CCN(CC1)N=O	0	CCCCC(CC(=C)C)O	0.29452	CC(=C)CCCC(=O)OC	0.408712	CC(CCC=C=C)O	0.913551	CC(=O)OCCCC=C	0.2575	CC(C)CCCCO	0.027438	CCCC(=O)NC	0.16781	CCCCC(C)CC(=O)C	0.0138622	C1=CC=C(C=C1)C=CO	0.114863	CC(O)S(=O)C	0.165949	CC1=NOCC2=CC=CC=C12	0.417328	CCC(C)(CC=C)O	0.147791	CC=CC=CCO	0.312425	CC(CCC=C=C)C=O	0.08461	C=CC(CCCC)O	0.699172	CC(=O)CC(=O)OCCO	0.00122699	CCOCS(=O)C	0.127263
CCCCOC(=O)CN	0.116371	CCC=CCO	0.138849	CC(CC(C)O)C	0.206542	C1CCC(CC1)NN=O	0	CCCCCC(C)O	0.303609	CCCCCC(=O)OCCC	0.40967	CCC=CCO	0.921646	C#CCCCCO	0.258166	CCC(CCC(C)C)O	0.027438	CCOC(C)ON	0.175245	CCCCCC(=O)C=C	0.0138622	CC1=C(C(=CC=C1)O)S	0.114863	COCC(=O)C	0.166536	COC1=NC=C(C=C1)C=C	0.419944	CCCCC(=C)CO	0.152797	OCCCCC(=O)C	0.318007	CCCCC(=C)C=O	0.0865635	CCC(COC=C)O	0.705471	CC(C)OC(=O)NCO	0.00122699	CCOC(=O)ONN	0.128855
CCC#CC(CC(C)C)O	0.118607	CCC(=C=CCO)C	0.139234	COC(=O)CC(O)C	0.209219	C=CC(=O)C(=O)C1=CC=CC=C1	0	CCCCCOC=C	0.304017	CCC=CCCOC(=O)C	0.428023	CC#CCCCCO	0.963082	C(CCCCCCCC)O	0.262205	CCC(C#CC)O	0.0276127	CC(C)OC(C)C#N	0.176442	CCCCCCC(=O)CO	0.0138622	C1=CC=C(C=C1)NO	0.118864	CCN(C)N=O	0.171849	CC(=CCOC)C	0.420861	CCC(=CC)CO	0.153836	CCCCC(=C)CO	0.321498	CCC(CCC#CC)O	0.0872067	CCCCCN(C)O	0.713712	CCOC(=O)CS(=O)C	0.00122699	CCC(=O)OC	0.129815
CCCOC(=O)C=C(C)C	0.119103	CCC(=C=CC=O)C	0.140732	CC(CC(=O)C)O	0.211013	C1=CC=C(C=C1)CN(C=O)O	0	CCCCCC(C=C)S	0.305429	CCC=CCC(=O)OCC	0.450904	CCC#CCCO	0.966954	C(CCO)CCS	0.265942	CCCCC(C#C)O	0.0277875	CC(=O)C=CCC	0.176513	CC(C)OCC#N	0.0138622	C1=CC(=CC=C1O)O	0.120772	CC(=O)CCOC	0.172123	CCC=CCC(=O)C	0.424355	CC(CC=C)O	0.160956	CCC(=O)NCC(=C)C	0.331915	CN(CCCCC=C)O	0.0889792	CC(COCCC#N)O	0.717471	CC(CO)OCCC=C	0.00122699	CC1OCC(=O)O1	0.130947
CCCCCC(=O)C#C	0.11914	C=C(CO)CC	0.142459	CCC(=O)OC(C)(C)O	0.211022	C1=CC=C(C=C1)C(=O)CS	0	CCCCCC(C)(C=C)O	0.307498	COC(=O)CCC=CCCC	0.451554	C=C=CCCCCO	0.969874	CC=CC=CCOC(=O)C	0.277348	CCCCC(C=CC)O	0.0277875	CC(CNC(=O)C)O	0.176666	CCCCCC(=O)C=C	0.0138622	CC1=C(C(=CC=C1)C)O	0.120833	CCC#CC(=O)C	0.173708	CC1=CC2=CC=CC=C2CO1	0.429862	CCC(C(C)C)O	0.161828	CCOC(C)C(O)OC	0.340724	CCCCC1CCOC1=O	0.0914565	CC(CCO)C=C	0.72196	CCCNOC(=O)CC	0.00122699	CC(=O)OCC#C	0.131302
CC(C)(NCOC)O	0.121126	CC(=C)CCCO	0.14417	C=CC(C=C)O	0.212705	CCN(C=O)C1=CC=CC=N1	0	CC(CC)C(CCCC)O	0.316944	COC(=O)C=CCC	0.460654	C=CCCNCCO	0.98227	C(CC=C=O)CS	0.285751	CC#CCCCO	0.0279623	CC(C)C=CC(=O)C	0.178159	CC(=O)OCC(C)(C)C	0.0146323	CC1=C(C=C(C=C1)S)O	0.127051	CCS(=O)OC	0.176037	COC1=NN=C2N1C3=CC=CC=C3O2	0.438982	CCCC(C)CO	0.165369	CCCC(C)CN=N	0.344738	C=CCCCCO	0.0953629	CC(C)(C(=O)OC=C)O	0.723112	CCCC(=O)OC(=O)C	0.00122699	COC(=O)CCCS	0.132371
COCCCCC#C	0.121203	CC(=CCCC=O)C	0.144195	CC(C)C(=O)NC=C	0.214124	C1=CC=C(C=C1)C(=S=O)C#N	0	CC(C)CCCC(=O)C=C	0.318154	CCC#CC(=O)OC	0.463554	CCCC=C=CCO	0.989251	CC(=O)OCCCC=C=C	0.290876	CCCC(CC)O	0.0284865	CC=CC(=O)C	0.181488	CCCCSS(=O)C	0.0146323	CC1=C(C=CC(=C1)N)O	0.127174	CCC(=O)OOC	0.177092	CC1=CC=C(C=C1)C(=O)OC	0.440413	CCC(C)CCO	0.167553	CCCCNC(=O)C	0.346592	CCCCC=CCO	0.0956412	CC(=O)CC(COC)O	0.733754	CC(=C)COCCOC	0.00122699	CCCC(C)OC=O	0.132436
CCCCOC(CC)O	0.121395	C=CC(=C)CCC=O	0.146639	CC(=O)CNCC(=O)C	0.215865	COC(=O)C1=CC=CC=C1N=O	0	CC(CCCCC(=C)C)O	0.320459	CCCCCOC(=O)CC	0.465345	CCCCC#CCO	0.991203	CCC=CCO	0.295792	CC(=CCCCO)C	0.0284865	CCOC(C)O	0.182847	CCCCCSSC	0.0154024	c1(c(cccc1)O)O	0.133206	CS(=O)C	0.183269	C1=CC(=O)C=CC2=C1C=CO2	0.441328	CC(CCC=C)O	0.170729	CC#CCCCO	0.347355	CCC(CCC=C=C)O	0.0958081	CC(CO)OCC=C	0.750023	CC(=O)OC(=O)CC=C	0.00122699	CCCCC(=O)OC	0.133341
CCCOCCC(C)O	0.123035	CCCC(=C)CCO	0.148214	CCC(=O)NCC	0.216911	CNC(=O)C(=O)C1=CC=CC=C1	0	CCC(C)CC(=O)CC(=O)C	0.324633	CC(=CCOC(=O)C)C	0.467753	C=CCCC#CCO	0.993184	CC(=O)OCCCCC#C	0.302128	CC(C)C=C=CCO	0.0284865	CCOC(C)OC#N	0.186775	CCCCCC(=O)OC=C	0.0154024	CC1=C(C=CC(=C1)O)N	0.134499	CC(=O)OCOC	0.18357	CC1=CC=CC=C1CO	0.442671	CCCCC(C#C)O	0.173689	CC(CS)C(=O)NCS	0.348219	CC(C)CCCCOC	0.0969892	CCC=CCO	0.750149	CCOCOC(=O)C	0.00184049	CCOC(=O)C(C)C	0.135003
CCOC(=O)C(C)OC	0.123231	C1CC1CCO	0.148306	CCC(CC#C)O	0.217905	CNC(=O)C1=CC=CC=C1C=O	0	CCCCCC(=C)C(=O)C	0.325166	COC(=O)CC=CC	0.468439	CCCNCCO	1.00094	C#CCCCCCCO	0.303452	CCC(CCC)O	0.0284865	CCNC(=O)NCC	0.187159	CCCCCC#CC#N	0.0154024	C=CC1=CC=C(C=C1)O	0.134684	CN(N=O)OC	0.183578	CCOC1=NC(=CC(=N1)C)C	0.44327	C(CC=CC)O	0.174275	CCOC(=O)C(=C=C)C	0.351093	CCCCCC(CC)O	0.0993378	CCCCOCO	0.756865	CCC(=O)OOCC	0.00184049	CC(=O)OCSC	0.135359
CCOCC(=O)C(=C)C	0.123303	C1CC1CO	0.152109	CCC(=O)NC(C)C	0.218738	CN1C=CC=CC1=CN=O	0	CCCCC(=O)CC(=O)C	0.325855	CCC=CC(=O)OCC	0.468761	CC(COC=C)O	1.00899	CCCC#CC=O	0.305633	CC=CCCCO	0.0288361	CCOC(=N)OCC	0.187756	CCCC(C)COC(=O)S	0.0154024	C1=CC=C(C=C1)SO	0.13653	CC(CCC(=O)C)O	0.188278	COC1=NC=CC2=C1C=CO2	0.444038	C=CC(C#CC#C)O	0.177793	CCC=COCC	0.354938	CC(=CC)CCC(=O)C	0.102412	CCCNCCO	0.762247	C(COC(=O)NCO)O	0.00245399	CCC(=O)OCCS	0.135376
CCC(=NO)C(=O)OCC	0.124	C1=CC=NC(=C1)C=O	0.153194	CCC(C#C)O	0.218847	CNC(=O)C1CCCC1	0	CCCCCC1C=C1	0.326825	CC(=C)CCCOC(=O)C	0.469628	CCCC(CC)CO	1.01752	C=CCCCCCCCO	0.306611	CC(C)CCC(C)O	0.0291856	CC#CCOC(=O)C	0.189018	CCCCCNC(=O)OC	0.0161725	CC1=CC=C(C=C1)CO	0.137146	OC(C(=O)C)CC	0.190007	C1=CC2=C(C=C1O2)C=O	0.44774	C#CCCCCCO	0.183703	CCC(C(=O)OCC)O	0.358184	CCCCC(C)C(C)O	0.103682	CCC1C(O1)C(CC)O	0.763967	CCCC(=O)OCCO	0.00245399	CC(C)OCS(=O)C	0.1361
CCOC(C)OC=C=C	0.124733	CC=CCCCO	0.154852	C(CC#N)CSCO	0.220737	CC(C)N(CC=C)N=O	0	CCCC(C)CC(CC)O	0.33439	CC(=COC(=O)C)C	0.471093	C=CCOCCCO	1.02178	C(CC=CC)O	0.316431	CCCC(C#C)O	0.0297099	CCCNC(=O)C	0.1899	CCCCCC(=O)COC	0.0161725	CC1=C(C=CC(=C1)O)S	0.138561	CCCN(C)N=O	0.194667	COC(=O)C1=CC=CC=C1C=O	0.449045	CCC(CC)(C#C)O	0.184753	CC(COC(C)C#C)O	0.358555	CCCCC(C)C(C)O	0.103682	CCCC(=O)CCO	0.770124	C=CCC(=O)OCCO	0.00245399	CCC(=O)OOC	0.13763
CC(C)CNOC(=O)C	0.124952	CC=CCO	0.155333	CC(C)(CO)OC=C	0.22374	C=CC(=O)N1CCNCC1	0	CCCCCC(C)C(C)(C)O	0.335228	C(C)OC(=O)CCCCCC	0.471472	C=CCCCCO	1.02227	CCC=CCCCCO	0.318671	CC(CCC=C)O	0.0300594	CCSC(=O)C(=O)C	0.189905	CCCCOCC(=O)C	0.0169426	CC1=C(C(=CC=C1)N)O	0.138808	CN(C)N=O	0.196491	COC1=CC=CC(=N1)CC=C	0.450646	C=CCCC#CCO	0.196812	CCNC(C)N(C)C=O	0.361877	CCCCC#CC(C)O	0.103856	CCC#CCO	0.772942	CC(O)OOCC=C	0.00245399	COC(=O)CCC#C	0.144464
CC(COCCN(C)C)O	0.125471	CCCC#CCO	0.155589	CC(=O)OCC(C)(C)O	0.224877	C1CCC(CC1)SN=O	0	CC(=O)CC(=O)CCC=C	0.337201	CC=CCOC(=O)C	0.48659	CCCC(COC)O	1.03435	C=C=CCCO	0.326022	CC(CCCC=C)O	0.0300594	CCC(C)(C(=C)C)O	0.192206	CCCCCC(C#N)S	0.0169426	CC1=C(C=CC=C1O)O	0.139054	COCC(=O)OC	0.197156	CC1=CN=C(C=C1)OC	0.45236	CCC#CC(CC)O	0.199056	CC(CCCO)C#N	0.365826	CC(C)CC=CC(=O)C	0.108145	CCC#CC(C#C)O	0.773448	CN(C)CC#CCO	0.00306749	CC#CCOC(=O)C	0.144613
CCCCCC(=C)C=O	0.12644	CCC(=CC=O)C	0.155761	CCC(=O)OCC#C	0.225305	CNOC(=O)C1=CC=CC=C1	0	CCCC(=O)CCC#C	0.341907	CCC=CCC(=O)OC	0.48677	COCCCCCO	1.03448	C=C=CCCCO	0.326874	CC(C)(CC#C)CO	0.0302342	CC(=C)OC(=O)C	0.19402	CCCCCC#CCS	0.0169426	C1=CC=C(C(=C1)O)Br	0.142686	CCN(CC)N=O	0.198289	C1=CC=C2C(=C1)C=CC2=O	0.454182	CCCC#CCO	0.199963	CCCC(=O)NCC	0.368299	CCC(C)CCC(C)O	0.108222	CCC(=O)N(CC=C)O	0.777407	CCCCC(CC=C)O	0.00306749	CCCC(C)S(=O)C	0.145083
CCCC(=O)CCC#C	0.126927	CC(C)CC=O	0.1573	COCC(CC=C)O	0.225748	CC(C=O)NC1=NSC=C1	0	CCCCCC(C)(C#N)S	0.34356	COC(=O)CCCC(=O)OC	0.492525	C=COCCCCO	1.03554	CC#CCCO	0.330805	CC=C=CCO	0.0316323	CCCN(C(C)O)O	0.195299	CCC(C)CCOC(=O)C	0.0169426	C1=C2C1=CC(=C2)O	0.145887	OC(C(=O)C)C	0.199944	CCC1=CC(=O)C=CC1=O	0.460699	CCCC(C)(C)O	0.20112	CC(=NNCC=C)C	0.37032	CC(CCC=C)N(C)O	0.108599	CCCOCCO	0.782431	CC(=O)NOC(=O)NC	0.00306749	C1CCS(=O)CC1	0.145742
CC(C)CCOCCO	0.128571	CC(CCCO)C	0.158374	CCC(COC=C)O	0.226681	CCOC(=O)C(C)CC#N	0	CCCCCSC(C)C	0.346264	CCOC(=O)C=CC(=O)OCC	0.493278	CCCC#CCO	1.03764	CCC#CCO	0.335745	CC(C=CC)O	0.0316323	CCC(C(C)O)O	0.198909	CC(C)(C)SN=C=O	0.0169426	CC1=CC(=CC(=C1)O)N	0.145948	CC(=N)CC(=O)C	0.202679	C1=COC2=CC(=NC=C21)C=O	0.464933	CC(C)CCO	0.201913	CC(=C=CCC=C)CO	0.376471	CC=CCCCO	0.109038	CC#CCCCO	0.782923	CCCC(=O)OCN	0.00306749	COCC(=O)OC	0.146181
CC(C)(OC)OCC#C	0.128876	n1cc(ccc1)C=O	0.158387	CCON(C)C(=O)C=C	0.228836	CC(C#C)N1CCCC1=O	0	CCCCC(CC)C#C	0.350399	CC#CC(=O)OC	0.497788	CC(C)CCCCO	1.04377	CC=CC=CCO	0.336185	CC(=C)C#CCO	0.0319818	CCOCOC(=O)C	0.199494	CC(CCOC(=O)C)CC	0.0169426	CC1=C(C=CC(=C1)S)O	0.14601	CC(=C=O)C	0.203705	C1=CC2=C(C(=C1)C=O)OC=C2	0.467186	C=CCC(C=C)O	0.206483	CC(C)OCC(=N)OC	0.376516	CCCCC(=C)CO	0.109873	CC(C(=O)N=C=C)O	0.801774	CC(=O)COC(=O)NC	0.00306749	CC(=O)OCCS	0.147165
CC(=CCCCO)C	0.129211	C1=C(C=NO1)C=O	0.160688	CCOC(=O)C(C)C	0.229944	CCCN1C(=O)C=CC=N1	0	CCCCCC(=C=C)C(C)O	0.351453	CC#CCOC(=O)C	0.500078	CCNCCCO	1.0576	CCC#CC=O	0.34148	CC(C#CC(=C)C)O	0.0325061	CCC(COC(=O)C)N	0.202305	CC(C)C(C)CC(=O)OC	0.0177127	CN(C1=CC=CC=C1)O	0.146995	CCOC(=O)OC	0.205587	CC1=CC(=O)C=C(C1=O)C	0.468577	CC(=C)CCO	0.208681	CCCC1C(O1)CO	0.386053	CCCCCCCOC	0.111082	CCCCC(=NO)C	0.807546	CCCCC(=C)CCO	0.00306749	COC(=O)OCC#C	0.147218
CCCOC(=O)CC(=N)C	0.12986	CC(=C)CCC=O	0.16246	CCCC(O)SC	0.230811	CON=C(C=O)C1=CC=CC=C1	0	CCC(CC)CCC(=O)C	0.353859	CCCCC(=O)OCCCC	0.501793	CNCCCCCO	1.07332	CCCCCC=CCO	0.34598	CCCCC(C)(C)O	0.0339042	CCOC(=O)C(C)N	0.202622	CCCC#CC(=O)C	0.0177127	CC1=C(C=CC(=C1)O)Cl	0.147179	CCC(=O)N(CC)O	0.210063	C1=CC(=CC2=C1C=C2)C=O	0.469247	CCC#CCCO	0.211527	CC(C)C(O)OCC=C	0.392298	CC(=O)OCCCC=C	0.111589	CCCC1C(O1)C(C)O	0.808286	CC(C)OC(=O)NC(=O)N	0.00306749	CCOCC(=O)OC	0.149245
CCCOS(=O)(=S)CCC	0.130129	C1=CN=CC=C1C=O	0.163554	C(CC=CC)O	0.230841	C1=CC=C(C=C1)CC(C=O)N	0	CC(CCCC(=O)C=C)O	0.354033	CCOC(=O)CCC(=O)OC	0.502676	C=CCC#CCO	1.09117	CCCC#CO	0.351461	CCCCC(CCC)O	0.0339042	CC(CO)OC(=O)C	0.202993	CCCCCOC(=O)NC	0.0177127	CC1=C(C(=CC=C1)O)N	0.149272	CCS(=O)C	0.210101	CN1CC2=CC=CC=C2CO1	0.470357	CC=CC=CCO	0.224291	CCOC(C)C(=O)OC	0.393037	C#CCCCCO	0.112928	CCC(=O)OC(C)O	0.810021	CC(COCC=C)O	0.00368098	CC(C)ON=O	0.150361
CCCOC(=O)C(C)S	0.130318	CCC(=C)C=O	0.163687	C(C)OC(=O)CCC	0.235901	C#CC(=O)NC1=CC=CC=C1	0	CC(CCC(=O)CC)CC	0.354094	CC(CCOC(=O)C)C=C	0.506762	CCC#CCC(C)O	1.10024	CCC#CCOC(=O)C	0.369806	CCC1CC(C1)O	0.0342538	CCC(COC(=O)C)O	0.204448	CCCCOOSC	0.0177127	C1=CC(=CC=C1CS)O	0.149518	CC#CC(=O)C	0.212871	COC1=NC2=CC=CC=C2O1	0.473946	CC=CCO	0.224785	CCC(COC(=O)C)O	0.39506	CCCCC=CCCO	0.113329	CCC#CCC(C)O	0.810398	CSCCOC(=O)C=C	0.00368098	CCOC(=O)C#CC	0.153037
CCCCOC(C)CO	0.130552	CC1(CC1)CCO	0.16407	CC(=O)CC(COC)O	0.235968	COC1=C(C=C(C=C1)N)C=O	0	CCCCC(CC#C)O	0.357726	CC(=C)CCOC(=O)C	0.508886	CC#CCCC(C)O	1.1047	C=CCC#CCO	0.370845	CC#CC(C)CO	0.0342538	CC(=C)CC(C)(C)O	0.204788	CCCC(C)CC(=O)OC	0.0184829	C1=CC=C(C=C1)C=S=O	0.152781	CC(=O)OOOC	0.213132	COC1=NC=NC2=CC=CC=C21	0.477468	CC(C=CC)O	0.22536	CC(O)OC(=O)CCS	0.396403	CC#CCCCCCO	0.11334	CCC#CC(C)O	0.812981	CCOC(=O)NC(=O)C	0.00368098	C1CCOC(=O)C1	0.153217
CCCCC(=O)C=C	0.130581	CCC(CC)CC=O	0.164273	COCC(C=C)O	0.237535	C1=CC=C(C=C1)CC(N)N=O	0	CCCC(=O)CCC(=C)C	0.360321	CCOC(=O)CCCC(=C)C	0.517413	CCNCCO	1.10904	CCCCCC#CCO	0.371657	C=CC#CCCO	0.034778	CCNC(=O)C(=N)C	0.206024	CCCCC#CCS	0.0184829	C1=CC=C(C=C1)C(=O)S	0.153212	CCC(=N)CC(=O)C	0.218412	CCCC(=N)OCC	0.479059	C=CCC#CCO	0.225783	CC(CCCCO)C=C	0.398475	CCC(C)CCCCO	0.114686	CCC(=O)NC(C)O	0.817124	CCCOCC(C)O	0.00368098	CCCC(C)ON=O	0.154178
CCCCOCC(C)O	0.131497	C1CN1CCO	0.165835	CNN(C)C(=O)C=C	0.237613	CCC(CC(C)C)C=O	0	CCCCC1CS(=O)(=O)O1	0.360447	CCC(=O)OCC(C)C	0.518873	CCCOCCO	1.1122	C=CC#CCCO	0.376879	CC(CC=C)O	0.034778	CC(=C)NC(=O)C	0.207181	CC(=O)CCCC	0.0184829	CC(C1=CC=CC=C1)O	0.153458	CCC(=O)C#CC	0.221787	CC1=CC(=NC(=C1)C)C(=O)C	0.47944	CCCC(C)(C#C)O	0.22966	C(CCCCCC)O	0.399933	CC(C)CCCC(C)O	0.114767	CC(CCC#C)O	0.817815	CCCOC(C)CCO	0.00368098	CC(CCC=O)OC	0.154241
CC(=C)C(=O)OCCCS	0.132512	CC=C(C)C=O	0.166159	CC(NC)OC(=O)C=C	0.23792	C1CCC(C1)N2C(=O)C=CN2	0	CCCCC(CC)C#N	0.363433	CCOC(=O)CC(=C)C	0.519484	CCCCCC(C)O	1.11284	CC=CCO	0.377339	CC(C)(CC=C)O	0.0349528	CC(CC(C)O)O	0.20811	CC(C)(C)COC(=O)C=C	0.019253	c1(ccccc1)C(C)O	0.153458	CC(C)S(=O)O	0.222778	CC1=CC=C(C=C1)CO	0.482027	CC(=C)C(CC=C)O	0.231137	CCCC=CCCO	0.405445	CCC#CCC(CC)O	0.115226	CCC(=O)N(C)CO	0.822605	CC(=O)OCCC(CO)O	0.00368098	CCCS(=O)OC	0.156247
CCC(C(=O)OCC)O	0.132582	CC1CC1CO	0.166987	CC(=O)OCCC=C	0.23806	CS(=O)C1=CC=CCC1	0	CCC(=O)CCC(CO)C=C	0.364682	CC(=C)CCC(=O)OC	0.520192	CC(CC(C)O)C=C	1.11514	CC=C=CCO	0.377388	CC(CCCC)O	0.0353023	CC(O)OC(=C)C	0.209146	CC(C)CCC(=O)C=O	0.019253	C1=CC(=C(C(=C1)O)S)N	0.155428	CC(CN(C)N=O)O	0.230045	C=CC(=O)OC1=CC=CC=N1	0.482278	CC(C#C)C(C)O	0.233913	CC(=O)C(CCCS)O	0.405712	CCCCCC(=C)OC	0.115266	CCC(=O)CC(C)O	0.830894	CCCC#CC(C#C)O	0.00368098	CCCOC(=O)C#C	0.156703
COCC(=O)C(=C)CC	0.132674	CC=CC=CCO	0.170959	CC(C(O)OC)O	0.239348	C=NC(=O)C1=CC=CC=C1C=O	0	CCCCCC(=S=O)C	0.370869	C(C=CC)OC(=O)CCC	0.521023	CCC(CC)COO	1.11756	CCCCCCCC#CO	0.380359	CCC(CCCC=C)O	0.0354771	CCCC=CC(=O)C	0.209177	CC(C)CCOCC#N	0.019253	C1=CC(=C(C=C1O)N)S	0.155797	CCSS(=O)C	0.230216	CCC1=CC(=NC=N1)OCC	0.484531	CC(=CCCO)C	0.234699	CCOC(C)NC=O	0.413246	CC(CCCC(=O)C)C	0.115487	CN(CCO)CC#C	0.831173	CNC(=O)ON=C(SC)SC	0.00429448	CCCOS(=O)CC	0.157533
CCC(=O)OCC=C(C)C	0.132698	CN=NCCO	0.172417	CCC(=O)OC(C)OC	0.241858	CC(C1=CC=CC=C1)=O	0	CCCCCOC(C)O	0.372714	CCC#CCOC(=O)C	0.528372	CC(COCC=C)O	1.1234	C=CCCCC=O	0.380918	C=CC(CCC)O	0.0360014	CCCCNC(=O)C	0.209439	CCCCCCNC(=O)S	0.019253	CC1=CC(=C(C=C1)N)O	0.155982	CCCS(=O)C	0.231824	CCOC1=NC=C(C=N1)C	0.485859	CC(CCCO)C	0.239439	C=CCCCCO	0.422939	C=CC(=O)CCCC#C	0.118474	CCOCC(C=C)O	0.83177	CC(CCOC(=O)C)C=C	0.00429448	CCC(C)ON=O	0.164628
CCCCCCC(C#C)O	0.13294	CC(C)CO	0.173469	CCC(O)SC	0.24465	CC(=O)C=CC1=CC=CC=C1	0	CCCCCC(C)C(=O)C	0.377647	CC(=O)OCCCSC	0.532697	C=CCCCOO	1.13594	CC#CCCCCCO	0.38388	CCC#CCO	0.0361762	CCNC(=O)SCC	0.212055	CC(C)CCCC(=O)OC	0.0200231	c1(ccccc1)COC	0.156289	CC(C)C(=O)OCO	0.233071	C1=CC2=C(C=C2)C(=C1)C=O	0.485992	CC#CC(C#C)O	0.240572	CC(C)C(CCOC)O	0.425275	CCCCCCOCC	0.118498	CCOC(=O)C(C)(C)O	0.832687	CC(COCOC)O	0.00429448	CC(OC)OC=O	0.165862
CCCCC#CC(CC)O	0.134323	CCCN(C)CCO	0.174431	CC(C)NC(=O)SC	0.246104	CC(C=O)C1=CC=CC=C1	0	CC(=C)CCCC=C=O	0.378429	CCC(=O)OCOCC	0.537245	C=CCCC(C=C)O	1.14201	C#CCC=C=O	0.395626	C=CCC#CCO	0.0361762	CCOC(=O)CC(C)N	0.212457	CCCCCCC#N	0.0200231	C1=CC=C(C=C1)CON	0.157028	CCC(=O)N(C)CO	0.234423	CC(=O)OCCC#C	0.487473	CC(C)(C#CC#C)O	0.24315	CCCC#CCCO	0.425384	CCCCCC(C)C=O	0.118939	CCOC(=O)N(C)O	0.834813	CCCOC(CO)C=C	0.00429448	CCOC(=O)COC	0.165899
CCCCOC(=O)C(=C)C	0.134723	C=CCCCCO	0.175541	CCCCC(=O)NC	0.246332	C=C(C=O)SC1=CC=CC=C1	0.00444444	CCCC1C(N1)CCC	0.381051	CCCC(C)OC(=O)C	0.538347	CNCCCO	1.14528	CCC=CCCCCCO	0.402402	CC(C)CCCC(C)O	0.0365257	CC(C)CNC(=O)C	0.212816	CCCCCC(=O)C(=O)C	0.0200231	C1=CC(=C(C=C1N)O)N	0.161337	CC(C#CC(=O)C)O	0.234791	C1C2=CC=CC=C2C=NO1	0.488167	CC(C)C(CC#C)O	0.244278	CC(C)C(=O)NCC#C	0.425399	CC(C)CCCCO	0.121493	CC(C)OC(=O)NCO	0.834998	CCONC(=O)C=C	0.00429448	CCCCS(=O)SC	0.166503
CCCCOC=O	0.135811	C1C=CC=C1C=O	0.176622	CC(C)COCC#N	0.246613	CC1=C(N=C(C=C1)OC)C=O	0.00444444	CCCCC(=O)SC(C)C	0.384728	CC(C)CCC(=O)OC	0.539463	CNCCCCO	1.1576	CCCSCO	0.407242	CCC(C=CC)O	0.0367005	CCC(=O)NSC	0.215797	CCCCS(=O)SC	0.0200231	CC1=CC(=C(C=C1)O)C	0.16423	CCN(N=O)OCC	0.237132	CC1=C(C=CC(=C1)C=O)C=O	0.488716	CC(C)C(C)(C=C)O	0.244783	CCOC(=O)CC=C	0.430413	CCCCC(C)(C)C=O	0.121839	CC(CCCC)O	0.838152	CC(COCC(C)O)N	0.00429448	COC(=O)CC#C	0.166575
CC(C)(CC(=O)OC)O	0.13691	CC(=C)CO	0.177018	CC(=O)CC(=N)OC	0.247089	CC1=CC=CC(=C1)C(=O)NC	0.00444444	CCC(=O)CCC#CC	0.385441	CCOC(=O)CCSCC	0.54329	C#CC=CCO	1.16065	C=CCCC=O	0.418774	C=CCCC(C=C)O	0.03705	CCC(=C)C(=O)C	0.216658	COC(=O)CCCC(C)C	0.0200231	C1=CC(=C(C=C1N)N)O	0.165338	CC(C)N=C=O	0.241228	CCOC(=O)C1=NC(=CC=C1)C	0.489814	CC(=C)C(C)(C#C)O	0.245976	CC#CCCCCO	0.435753	CC(C)C#CCCCO	0.121929	CCCCCNO	0.845239	CC(=O)CCOCC=C	0.00429448	COCC(=O)ON	0.168482
CCCCOCC(=O)C	0.137167	CCC(=CC)CO	0.17742	CC=CCCCO	0.247501	CC(=O)C=CC1=CC=NC=C1	0.00444444	CCCCC1C(O1)CC	0.390919	COC(=O)C=CCCC	0.544755	C=CC#CCCO	1.16849	CCCCCCC=CCO	0.420728	CCCC#CO	0.03705	CC(=C=C)C(=O)C	0.221057	CCC(C)CC(=O)OC	0.0207932	C1=CC=C(C=C1)SN=O	0.167554	CSS(=O)C	0.244664	C=CC(=O)C1=COC=C1	0.492016	CCC(C)C(C)(C)O	0.247624	CC(=CCNC=O)C	0.437382	CC(CO)CCCCC	0.12236	CCC1CC(C1)O	0.84805	CC(COCC=C)OC	0.00429448	C1COC(=O)OC1	0.171325
CCOCC(CC#N)O	0.13772	C(CC=CC)O	0.179156	CCC(C=CC)O	0.249693	C1=CC(=O)N(N=C1)CCC#N	0.00444444	C(C)C(CO)CCCC	0.393805	CC(CCOC(=O)C)CC	0.547766	CCCN(C)CCO	1.17033	C#CCCCC=O	0.422219	CC(C)CC#CO	0.0372248	CCOC(=O)C(C)S	0.222029	CCSSSCC	0.0207932	C1=CC(=C(C(=C1)O)N)N	0.169893	CC(=O)C(CS)NC	0.244824	C1=CC=C2C(=C1)N=CO2	0.492529	CC(=C)CC(C=C)O	0.248966	CC(CCCC=C)CO	0.439152	CC(C)CCCCC=O	0.122411	CSCCC(=O)CO	0.848652	CC(=NOCCOC)C	0.00429448	CCCCSS(=O)C	0.171583
CCCCCC(C#C)O	0.138841	CCC(C)CCO	0.17958	CC(COC)OC(=O)C	0.250111	C=CCC(C=O)C1=CC=CC=C1	0.00444444	CCCCC(CC)C1OO1	0.393867	CCCOC(=O)C=CC	0.551667	COCCCCO	1.17205	CCCC#CCCCO	0.427804	CCCCC(C)OO	0.0375743	CCC(N)(N)OCC	0.229449	CCCCCCC#CC#N	0.0207932	CC1=C(C=CC=N1)O	0.171617	CC(C(=O)OC)O	0.24932	CC(=O)C1=C(N=CC=C1)SC	0.492714	CCC=CCO	0.249122	CC(C)SCC(=O)NC	0.439472	CC(CCCCCO)C	0.122977	CC(CO)OC(=O)C	0.851108	CCCOC(C)OC=C	0.00429448	CCC(C)OC=O	0.173297
CCOC(=O)CC(C)(C)O	0.139629	C1C=CC(=C1)C=O	0.180424	CC(C)C(=O)NC	0.251217	C1CC#CCCCC(=O)C1	0.00444444	CCCCCC(C)(C)S	0.394235	CCCOCOC(=O)CC	0.55349	CC(=CC#CCO)C	1.17222	C=CCCO	0.433713	C1CC(C1)CCO	0.037749	CCCC(NC)O	0.231001	COC(=O)CC(C)CC	0.0207932	C=C1C=CC(=O)C=C1	0.17174	CCC(C)N=C=O	0.25045	CCC1=C(OC(=N1)CC)C	0.494073	CCC(C)(C#C)O	0.249163	CCC(C)COC=C	0.439618	CCCCCC(=C)C=O	0.123219	CC(C)(COC=C)O	0.85224	COC(=C)COCC=C	0.00490798	CC(C)COC=O	0.173405
CCCOC(C)OCC	0.140279	C=CCO	0.180941	CCC(COC)O	0.251221	COC(=O)C1=CC=CC=C1N=C=O	0.00444444	CCC(=O)CC(=O)C1CC1	0.394831	CCC(=C)CCC(=O)OC	0.554411	CCOCCCO	1.17314	C#CCCCO	0.440186	CC=CCCO	0.0380986	CCC(=O)C=CC	0.235215	CCC(C)SCCS	0.0215633	CC1=CC=CC=C1S	0.172109	CCOS(=O)OC	0.253491	CN1C(O1)C2=CC=CC=C2	0.494084	CC(CCC(=C)C)O	0.249389	CC(COCOC)O	0.441039	C(CCCCCC)O	0.123555	CCC1=NC(CS1)O	0.854053	CCOC#CC(C)(C)O	0.00490798	CC(C)CSC(=O)C	0.174267
CCC(=O)COCC	0.141463	CC(=CC=O)C	0.184103	CCSCCCO	0.251577	C1=CC(=CN=C1)NN=O	0.00444444	CCC(=C)CCCC(C)(C)O	0.398971	CCCCCCC(=O)OC	0.564663	CC(CC#CC#C)O	1.17647	CC(=O)OCCCC#C	0.443993	C(CC=CC)O	0.0380986	CCNC(=O)C(C)N	0.235932	CCCSCCS	0.0215633	C1=CC(=CC=C1NN)O	0.173833	CC(=O)CCCC	0.25543	CCOC(=O)CC(=C)C	0.495787	CC=CC=CCCO	0.250224	CCOC(=O)C(C)C=C	0.446548	CC(CCCCO)C=C	0.12443	O1C(C1CC)CCO	0.862131	CC(=O)C#CCOC	0.00490798	CC(C)C(C)OC=O	0.175416
CC(C)COCC(C)O	0.142139	CCC(=C)CC=O	0.184758	CC(=C)C(=O)OCS	0.251868	C1=CC=C(C=C1)N=NC(=O)N	0.00444444	CC(C)CCCCC	0.401613	CCCCCCC(=O)OC	0.564663	CCCC(CC)OO	1.18324	C#CC=CCO	0.445971	CC(C1CCC1)O	0.0386229	CCSCNC(=O)C	0.242549	CC(C)CSSC	0.0215633	C1=CC=C(C=C1)C=NO	0.174325	CC(C)N=O	0.261851	C1=CC=C(C(=C1)C=O)C#N	0.496921	CC(C(C)O)CC	0.25073	CC#CCCNC	0.451089	C(=O)CC=CCCCC	0.125834	CC(=O)OC(C=C)O	0.86319	CCC(COC(=O)C)N	0.00490798	CC(C=O)OOC	0.176664
CC(C)(C(=O)OC=C)O	0.142199	C(=O)C=CC	0.184774	CC(=O)NCC=C	0.253265	CC=CN1C=CC=CC1=O	0.00444444	CCC(=O)CCC(=O)CC	0.402453	CCCC(=O)OCCN(C)C	0.56741	CCCCNCCO	1.18869	C(CCS)CO	0.446103	CCCCCOO	0.0391471	CC(C)C(=O)C(=C)C	0.244311	CC(C)OC(=O)CS	0.0215633	C1=CC(=C(C(=C1)S)N)O	0.176972	CC(C)SN=O	0.263618	CC(=C)CCCC(=O)C	0.497811	CC(CCC=C=C)O	0.251552	CC(C)(CCOO)OC	0.457227	C#CCCCCCCO	0.12604	CCNCC(C=C)O	0.877724	CCCOCC(C)(C)O	0.00490798	CC(C)C(=O)OC	0.181794
CCC#CCC(C(C)C)O	0.142975	CC(CO)CC	0.187594	CC(CC(=O)OC=C)O	0.254287	C1CCC(C1)NCC(=O)O	0.00444444	CCCCCC(CO)C(C)C	0.404895	CCCCCOC(=O)CCC	0.574876	CCC(C)CC(C)O	1.19943	CC#CCCC=O	0.449662	C1CN1CCCO	0.0393219	CC(=C=C)C(C)(C)O	0.244501	CC=CCOC(=O)C	0.0215633	CC1=CC=CC=C1N	0.177957	CC(=C=C=O)OC	0.265727	C=CCC1=CC=CO1	0.499051	CCC(C#CC)O	0.251604	CC(CCO)OCO	0.459217	CCC(C)COC(C)O	0.126095	CCOC(=CCO)C	0.877994	CC(N)NC(=O)C1=CC=CO1	0.00490798	CC(C)CS(=O)N	0.182615
CCCCCC#CO	0.143072	CC(=C)C(=C)CO	0.188297	CC(C)C(=O)OCCO	0.254431	C1=CC(=CN=C1)C=CC=O	0.00444444	CCCCCNC(=O)C	0.405725	CCCCCC=CC(=O)OC	0.5756	C=CCC(CO)C=C	1.20625	CCCCCCSO	0.452568	C(C)C1C(CC1)O	0.0393219	CC(CS)OC(=O)C	0.246219	CC(C)CCCC#N	0.0215633	C1=C(C=C(C=C1N)O)N	0.178449	CCC(C)ON=O	0.266223	C1=COC(=C1)C2=CC=NC=C2	0.499068	CCC(C)(CC#C)O	0.252522	CC(CCO)(CC=C)O	0.461157	CC(=O)CCC(=C)C#C	0.126229	CC#CCCO	0.878681	CCOC(=O)NCN=O	0.00490798	CC(C)OC(=O)C	0.183355
CCN(C(=O)OCC)N=O	0.14309	CC1(CC1)CO	0.188583	CC(CCC(=O)C)O	0.254792	C1=CC=C(C=C1)C(=O)OCC#N	0.00444444	CCC1=CCC(CC1)C(=O)C	0.407917	CC(CCC(=O)OC)S	0.578532	CCC(CC=C)OO	1.20705	C=CCCCC#CCO	0.475861	CCC(CC#C)O	0.0396714	CCNC(=O)C(=O)C	0.246891	COCC#CSC	0.0215633	C1=CC=C(C=C1)OS	0.179742	CCN(C(=O)C)O	0.268498	CC1=C(C=NO1)C2=CC=CC=C2	0.499121	CC(C)(CCC#C)O	0.253583	CCCCCCN	0.465015	CCCCC(C)(C)CO	0.126431	CCNCC(C)O	0.881049	COC(=O)C#CCN	0.00490798	COCCS(=O)OC	0.185227
CC(C)OC(=O)CC(=O)C	0.143887	CCCC(C)CCO	0.190986	CNC(=O)CCC#N	0.255786	C1=CC=NC(=C1)C(=O)NN	0.00444444	CCCCCOC(C)C	0.40951	CCOC(=O)C=CC=CC	0.585633	CCCCOCO	1.22489	CCCCC#CCCO	0.477037	CC1CCC(C1)CO	0.0401957	CCCC(=N)OCC	0.247386	CC1C(S1)CC2CS2	0.0215633	CC1=C(C=C(C=C1)O)O	0.182943	OC(C)C(=O)CCC	0.268912	C1=CN=C2C(=C1C=O)C=CS2	0.499949	CC(CCN(C)C)O	0.255781	CCOC(CC(=O)C)O	0.465097	CC(=CCCCC=O)C	0.126441	CC1(C(O1)CO)C#C	0.88184	C=COC(=O)OCCO	0.00490798	CCC(=O)OON	0.185663
CC(C)CCCC(=O)C=C	0.144353	C=CC(=C)CCCO	0.191821	CC(COC)(C=C)O	0.25783	C1CCC(C1)NC=O	0.00444444	CCCCCC1C(O1)C	0.409945	CCC(=C)OC(=O)C	0.589351	CC(CCCOC)O	1.22639	CCC#CCCCCCO	0.477564	CC#CC(C)O	0.0405453	C(C)OC(=O)C(=C)C	0.248949	CC(C)CCOC(=O)CS	0.0223335	C1=CC(=C(C=C1S)S)O	0.184359	CCC(=O)CC(C)O	0.269209	C=CC1=CC(=O)C=CC1=O	0.502081	CC(C)(CO)C=C=C	0.257962	CCCC(CCO)O	0.466514	CCCCCN(C)OC	0.127274	CCCOC(C)CO	0.884942	C=CCCCC(C#C)O	0.00490798	CCCCS(=O)C	0.187858
CCCSCOCC	0.144359	CCCC(=C)C=O	0.192222	C(CC=C=O)CS	0.258483	CCOC(=O)C1CCC=CO1	0.00444444	CCCC(C(=O)CCC)O	0.41006	CC(C)OCCCC(=O)OC	0.590573	C=CCOCCO	1.24201	C#CCCO	0.477882	C1CCC(C1)CCO	0.0405453	CCC(OC)ON	0.250023	CCSCCCS	0.0223335	C(C)c1ccc(cc1)O	0.184543	CCC(=C=O)C	0.270855	C=CCCC(=O)CC=C	0.50258	C=CC(CCCC)O	0.25969	CC(CC(=O)OC)CO	0.469704	CC(CC(=O)OC=C)O	0.127951	CCCCC1(CC1)O	0.886465	CCCON(CC)O	0.00490798	CCCS(=O)C	0.187979
CCCCCOC(=S)S	0.144837	C(CCC=C)O	0.192568	CCCC#CO	0.258865	C1=CC=C(C=C1)C(=O)C=CO	0.00444444	CCCCCC(=NO)C(=O)C	0.416458	CCOCCCC(=O)OC	0.5967	CC(C)CC#CO	1.24635	CC#CCCCO	0.491337	CCC(C#CC(=C)C)O	0.04072	CCCC(=O)SCC	0.250764	CC(C)CSCSC	0.0223335	CC1=C(C=C(C=C1)O)N	0.184728	CC(C#N)NC(=O)C	0.27354	C1=CC2=CC=NN2C(=C1)C=O	0.502702	CCC(CC)(CC)O	0.262331	CCCCOCO	0.473176	CC(CCCCC=C)O	0.128644	CC(C(=O)OC=C)O	0.889364	CC(=O)COC(=O)OC	0.00490798	CCOC(=O)SCC	0.190529
CCCCOCC=O	0.14484	CCC(=CC)C=O	0.194708	CC(CCCO)C#N	0.259088	CCCSC(=O)NCC	0.00444444	C=CCCC(=O)CC#N	0.417681	CCC(=C)COC(=O)C	0.606974	CCCNCCCO	1.2472	CCCCCC=CCCO	0.494405	CC(CCCO)C	0.04072	CCC(OCC)OO	0.254734	CCC(=O)CCSC	0.0223335	CC1=C(C=C(C=C1)O)S	0.186513	CN(COC)N=O	0.274083	C=CCCOCC#C	0.505409	CCC(=C=CCO)C	0.265459	C=CCC#CCO	0.473884	CCCCC(C)CO	0.128786	CC(CN(C)N=O)O	0.899172	CCCC(O)OCC=C	0.00490798	CCC(C(C)C=O)S	0.191305
CCOCC(CS)O	0.145257	CC(CCC=O)C=C	0.195367	CCCCCOC	0.259219	CN(C)CCN(C)N=O	0.00444444	CCCCC(CC)S	0.420338	CCOC(=O)CCC(=C)C	0.607677	C#CCOCCO	1.24753	C(CC=CCCCCC)O	0.494405	CC1CCCC(C1)O	0.0412443	CCSC(=O)C	0.254926	CC(C)(C)CN=C=S	0.0223335	CC1=CC(=CC=C1)S	0.186575	CCCC(=C=O)C	0.27484	CC(=C)CCC(=O)C	0.506796	C=CCC(=C)CO	0.267697	CC(CCCOC)O	0.475782	CCCCCC(C#C)O	0.128935	CCSC(=O)C(C)O	0.900402	CC(COC)OC=C=C	0.00490798	CCOC(C)OC=O	0.193228
CC(=CCOC(=O)C)C	0.146323	CC(=C=C=CC=O)C	0.195764	CCCC(=O)OC(C)O	0.259648	CC=CC(=O)N1CCCC1	0.00444444	CC(C)CCCC(=O)C(=C)C	0.420673	CC(CC)OC(=O)C	0.609946	CCCC(=C)CCO	1.25193	CC=CCOC(=O)C	0.496622	CCC(C#CC#C)O	0.0412443	CCCSC(=O)C	0.254944	CCSCCO	0.0223335	C1=CC=C(C=C1)C(=O)N	0.186944	CN(C)C=C=O	0.276169	CC1=CC2=C(O1)C(=NC=C2)C	0.506817	CC(C)C(C=C)O	0.270422	CC#CC(CCO)O	0.476077	CC(C)CCC#CCO	0.129354	CC(=O)OC(C)(O)OC	0.903124	CCC(=O)OCCN	0.00490798	CC(C)CON=O	0.193244
CCCOC(C)CO	0.14643	C(CN=O)CO	0.196537	CC(CCC#C)O	0.260105	CN1CCCCCCC1=O	0.00444444	CCCCCC(=C)S(=O)(=O)O	0.421855	CCCCCCOC(=O)CC	0.614603	CC(CCO)COC	1.25391	C#CCCC=O	0.504078	C=C=CCCCO	0.0412443	CCNOC(C)O	0.256135	CCCCCSCCS	0.0223335	C1=CC(=C(C=C1Cl)O)Cl	0.187621	CC(=N)CC(=O)OC	0.277884	C=C(CO)C1=CC=CC=C1	0.507376	CCC(CC(=C)C)O	0.270457	CC(CC(C)N)COC	0.476621	C#CCCCC(C#C)O	0.129455	CCC(COC(=O)C)O	0.914637	CCCOC(CC)CO	0.00490798	C1COCS(=O)C1	0.193956
CCCOC(C)(C)O	0.146714	CC(C)C#CC=O	0.196942	CCC(=O)OC=C	0.262136	CC(CC1=CC=CC=C1)N=O	0.00444444	CCCC(=O)CC=C=O	0.42282	CCN=CC(=O)OC	0.614994	CC(C)COCCO	1.26643	CC(=O)OCCC=C	0.505607	C#CCCCC(C#C)O	0.0417686	CCC(CO)C(=O)C	0.256413	CCSCCCN=C=O	0.0223335	CC1=C(C=C(C=C1)O)C	0.187991	CC(OC)S(=O)O	0.279276	C1=CC2=COC=C2C=C1	0.508996	CC(C(=C)C=C)O	0.270803	C=CCCC#CCO	0.476726	C=CCCCCCO	0.129656	CCNC(=O)N(C)O	0.917655	CCCOC(CCN)OC	0.00490798	CCOC(=O)C#C	0.194413
CCCCC#CC(=O)C	0.146771	C=C1CC1CO	0.197278	CCNC(=O)N(C)N=O	0.262814	CCOC(=O)C=CN(C)C	0.00444444	CCCCC(=O)OC(C)O	0.423684	CC(C)CCOC=O	0.616626	COCCCO	1.28055	CCSCCCCO	0.514341	CC#CCC(CC=C)O	0.0422929	CC=CCCC(=O)C	0.256602	CSSSCSC	0.0223335	C1=CC(=CN=C1)O	0.189406	CCCN(CC)N=O	0.282204	CCC1=C(C=NC=C1)C(=O)C	0.509995	CC(C)N(C)CCO	0.27348	CC(CCO)(CC#N)O	0.47868	CCCCCCC(N)O	0.131317	CC#CCCC(C)O	0.923911	CCCOC(=O)CC	0.00490798	CCCS(=O)C#C	0.194662
CCCOCC(CS)O	0.146897	C1=CC=C(C=C1)N=O	0.197562	CCC(=O)OCC=C	0.264255	CC(=O)OCC1CCCCO1	0.00444444	CCCCCC(C)N	0.424775	CCC(=O)OC=C(C)C	0.619868	CCCC(CO)OC	1.28102	C=CC#CCO	0.516644	CCCCCC(C)(C)O	0.0424677	CCC(=N)OCC	0.256919	OC(C)C(=O)CCCCC	0.0223335	C1=CC(=C(C=C1O)O)N	0.190514	CCC(C)SN=O	0.282777	C1=CC2=NC=CN2C(=C1)C=O	0.513634	CCN(C)CCO	0.275971	CC(CCCN)C#N	0.479026	CC(=CCCCO)C	0.131503	CN(C1=CC=CC=C1)O	0.924473	CCCOCCOC	0.00552147	CC(CCOC)C=O	0.194766
CCCC#CCC(C)O	0.147108	C=CC=CC=O	0.198116	CC(=O)OCCC#C	0.264348	C1=CN=CC=C1C=CC(=O)O	0.00444444	CCCCC=CCO	0.427394	CC(=C)CC(=O)OC	0.622567	CCCC(CCC)O	1.28216	CCC=C=O	0.519946	CC(CCC#C)O	0.0440405	CCC(C=CC)O	0.257377	CCCCCSSCC	0.0231036	C1=CC=C(C=C1)N=S=O	0.190945	CCOC(=O)N(C)O	0.283583	C=CC1=CN=C2C(=C1)C=CO2	0.514442	CC(C=C)C(C)O	0.277014	CC(NCC=O)OC	0.47946	CCCCC(C)C=O	0.132579	CCC1COC1CO	0.925964	CCCCC(CC#C)O	0.00552147	CC(C(=O)OC)OC	0.196967
CCCCC(=O)C(=C)CC	0.147113	CC(CC=O)C=C	0.199561	CCOC(=O)CC=C	0.265118	C=CC(=O)OC1CCCC1	0.00444444	CCCC(=C=O)CC(C)CC	0.428612	CCC(=O)OCOC	0.628288	C(CCC)OCCO	1.2828	CC(=O)OCC#CC=C	0.528836	CC(CC=C)CO	0.0443901	CCOC(=O)C=C(C)N	0.257512	CCCCOC(=O)NC	0.0231036	C1=CC(=C(C=C1O)N)O	0.191068	CCS(=O)CC	0.285187	CCOC1=NN=CC2=CC=CC=C21	0.515762	CCC(C)(N(C)C)O	0.283415	C=CCCCCCO	0.488204	CCCCCC(=O)C=C	0.133011	CCSCCCO	0.926778	CCOC(=O)CC(C)N	0.00552147	CCSCC(=O)OC	0.197523
CC=C(C)C(=O)OCC=C	0.14822	CC1CCC1CO	0.201735	CN(C)CC#CCO	0.265367	COC(=O)C(=O)C1=CC=CC=C1	0.00444444	CCCCSCCCC	0.429033	CCCOC(=O)CCCOC	0.630773	CC(CC=C)O	1.29362	C(CS)C=O	0.532215	CCCCC(C=C=C)O	0.0443901	C(C)OC(=O)OCC	0.257956	CCCCCCOC#N	0.0231036	CC1=CC=C(C=C1)N	0.191868	CC#CCC(=O)C	0.285965	CCCC(=C)OC	0.516054	CC(C)C(C=C=C)O	0.283609	CC(C)CN=NC=C	0.490635	CC=CCC=CC(=O)OC	0.13482	C(CCC#N)CCO	0.930384	CCOC(=O)C#CCO	0.00552147	CCC(C)CON=O	0.198697
CCCCCOC=C	0.14824	CCC=C(C)C=O	0.202061	COC(=O)CCCS	0.266965	CC(=O)NC1=CN=CC=C1	0.00444444	CCCCC(=O)NC(=O)C	0.429785	CC(=CCOC=O)C	0.631129	CCOCCC(C)O	1.29475	CCCCC=C=N	0.547177	CCC1CC1CCO	0.0443901	CC(CCOC(=O)C)O	0.258951	CC(CN=C=S)C(=O)C	0.0231036	C1=CC(=C(C(=C1)O)N)O	0.19353	CC(C)CN=C=O	0.286345	C1=CN2C=CC1=C2C=O	0.516797	CC=CC(C#C)O	0.283929	CC(=O)C(=C)COCO	0.491573	CCCCCC(NC)O	0.135404	CN(CCCNO)N=O	0.931661	CC(C)COC(C)CO	0.00552147	CC1=CC(=CC=C1)SC(=O)C	0.19984
C(CCSCCO)CO	0.148258	CCC#CCCO	0.202103	CC(CC=C)O	0.267012	CCN(C=O)C1=CC=CC=C1	0.00444444	CCCCOS(=O)(=O)CCC	0.43091	CCOC(=O)C=CCOC	0.634638	COCCCCOO	1.2971	C(CCC=CCCCC)O	0.54918	C=C=CCCO	0.0445648	CC(=O)NOCOC	0.25914	CCCC(C)CCCSS	0.0231036	CC1C=CC=CN1O	0.194577	COS(=O)OC	0.287423	CC1=C(OC=N1)C2=CC=CC=C2	0.517895	C=C(CO)CC	0.284436	CCCONC(=O)C	0.49459	CCCCCOC(C)O	0.137977	CCCCCC(C)O	0.934426	CCOC(=O)NN=C=O	0.00552147	CC(=O)OC1CO1	0.202571
CCCCOOC(C)C	0.148756	CCCC(C)CO	0.203694	CCCC(COC)O	0.268352	COC(=O)C1CCCC1	0.00444444	CCCCCCN	0.432751	CCC(=O)OCCOC(C)C	0.634682	C=C=CCOCCO	1.30462	CCCCC#CCCCO	0.550602	CC(C)(C)CCCCO	0.0463125	CCC(=O)SCC	0.262711	CCCC(C)OC(=S)NC	0.0231036	c1(ccccc1)C#N	0.195254	CCOCS(=O)C	0.292409	C=CC1=NC(=CC=C1)CO	0.517945	CCC(C=CC)O	0.284723	CC(CCCCO)O	0.496314	CCCC1C(C(=O)O1)(C)C	0.138294	CC(CCOC(=O)C)O	0.937425	CCCC(O)OCCC	0.00552147	C1COCOC1=O	0.203438
CCCCOC(C)(C)O	0.148873	CC(=CCCCO)C	0.205208	CC(C)OC(=O)C	0.268483	CNC(=O)C1=CC=CC=C1O	0.00444444	CCCCCSC=C	0.433387	C(C)OC(=O)CC(C)C	0.635146	CCC(CO)NCC	1.31614	CCCCCC#CCCO	0.554104	CC(C)(CCC=C)O	0.0463125	CCCC(N)OCC	0.265066	CC(C)C(=O)CCSC	0.0231036	C1=CC=C(C=C1)SC=O	0.195439	CN(C)CC=C=O	0.292973	CC#CCCOC	0.518327	CC(=C)C(=C)CO	0.286047	CCCNC(=O)CC	0.496399	C#CCCCCCO	0.138568	CC=C=CCO	0.940176	CC(=CC(CCCO)O)C	0.00552147	CCC#CC(=O)OC	0.204063
CC(C)COOC=O	0.149088	C(=O)C1=CCCCC1	0.20592	CCC(C)OC(=O)CC	0.268652	CC=CC(=O)C1=CC=CC=C1	0.00444444	CCCCCC(C)(C(C)C)O	0.434168	CCC(=O)OCCC(C)C	0.635492	CCNCCCCO	1.32767	C#CCCCC#CCO	0.555225	C#CC#CCO	0.046662	CC(C)CSC(=O)C	0.265747	CC(C)(C)CCC(=O)C=O	0.0231036	C1=C(C=C(C=C1O)O)N	0.196362	COC(=O)OOC	0.293183	CC(=O)CCCC#C	0.518592	CC(CCC#C)O	0.287204	CCCCC(=O)CN	0.499746	CC(C)(C)CC#CCO	0.139522	CN(CCC#N)CCO	0.941229	CCC(=O)OCC=C	0.00552147	CCC(=O)OCOC	0.205378
CC(CCCCC=C)O	0.149116	CC(=C)CCO	0.207079	CCC(O)SCC	0.268841	CC1=CC=CC=C1N=C=O	0.00444444	CCCCOC(=O)CC	0.434477	CC(C)CC(=O)OC	0.639125	COCC(COC)O	1.33306	CCSCCCC=O	0.558757	CC(C)C(C=C=C)O	0.0470115	CC(C)(O)OC=C	0.267221	CCCCCSCC#C	0.0238737	C1=CC(=C(C=C1S)N)O	0.19827	CC(=O)SSC	0.293355	CCC1=CC(=NC=C1)C(=O)C	0.518744	C(C=CC=CCC)O	0.287326	CCCCN(C)C(=N)C	0.501031	C(CCC=CCC)O	0.140536	CCN(C)CCO	0.944374	C=CCCCC(C=C)O	0.00613497	COC(=O)CCS	0.206016
CC(=C)CCC#CCO	0.149143	CC(C)C=C=CCO	0.208782	CC1C(CCC1)O	0.271317	CCC(C)C(C)C=O	0.00444444	CCCC(O)OC(=O)CCC	0.434657	CCOC(=O)SCC	0.639455	C=CCNCCO	1.33548	C=C=CCO	0.560692	CCCC(CCC)O	0.0471863	CCC(=C)OC(=O)C	0.267471	CC(C)CSC(=S)C	0.0238737	CC1=CC(=CC=C1)N	0.199932	CCCCS(=O)C	0.293608	CC(=CCCCO)C	0.519224	CCCC#CCCO	0.289301	CCNC(=O)CC(=O)C	0.501056	CCCCCCOC=O	0.140903	CSCCNCCO	0.944914	CC(=O)C=CC(=O)OC	0.00613497	COC(=O)OC	0.206141
CCOC(=O)C(C)C(=O)C	0.14967	CCCC(C)CC=O	0.211148	CCCCOC=C	0.271748	C=CC1=CC(=CC=C1)C=O	0.00444444	CCCCC(=O)N=C=C	0.434926	CCC(C)COC(=O)C	0.642319	CCC(CC)O	1.33773	CCCCCCC#CCO	0.561898	C=CCCCC(C#C)O	0.0477106	CCCC(=O)OSC	0.267532	CCCCC(C)CN=C=S	0.0238737	CC1=CC=C(C=C1)S	0.199994	CC(=O)CC(=N)OC	0.295303	CCC(=O)N1C=CC=C1	0.522093	CCCC(N(C)C)O	0.291846	CC(COC=C)NC	0.501323	C1CC1CCCCO	0.141179	CCOC(=O)N(C)CO	0.945194	CCNC(=O)OCC=C	0.00613497	C1C(O1)CC=O	0.206637
CC(C)(C#C)OC(=O)C=C	0.149762	CC(=C(C)C=O)C	0.213484	CCCC(=O)NC	0.274355	CC(=O)N1CCCC=C1	0.00444444	CCCCCSC(C)O	0.435157	CC=CC(=O)OC(C)C	0.643738	CC(CC#C)O	1.34263	CC(=O)OCCC#C	0.56274	CCC(CC=C)O	0.0480601	CC(C#CC(C)O)O	0.267801	CCCCC(=O)C(=O)C	0.0238737	C1=CC=C(C=C1)CS	0.200794	COS(=O)C	0.297013	CCCC1=CC=CCO1	0.524294	CC(C=C)C(C)(C)O	0.294181	CCC(C)CON=C	0.505211	CCCCCC1CO1	0.141263	CCN=NC(C)O	0.950467	CCC(C)(C)OOCCO	0.00613497	CC(CSC)C=O	0.206715
CCCCC=CC(=O)C	0.149865	CC(=C1CC1)CO	0.214468	C(C)(C)OC(=O)CC	0.27501	CN1CCN(CC1)N=O	0.00444444	CCCCCC1OO1	0.435587	CCOC(=O)CCCN(C)C	0.64456	CC(C)C=C=CCO	1.34316	C1CC(CCC=C1)O	0.576169	CC1CC(C(C1)O)C	0.0482349	CC(C)COC(C)O	0.268703	CCCSSCCC	0.0238737	C1=CC(=C(C(=C1)N)O)N	0.203133	CCC(=C=O)CC	0.306729	CC(=O)C=CCC	0.525158	CCC(C)(C=C)O	0.296462	CCOC(C)C(=O)C=C	0.505701	CCCCCCOC#N	0.143337	CC(O)OC(=O)OC=C	0.958701	CCC(=O)OCC(C)O	0.00613497	C1CCS(=O)SC1	0.206727
CCCOC(=O)CC(C)C	0.149958	CN(C)CCO	0.216611	CC1CC=CC1O	0.275073	CCOC(=O)C1=CC=CC=N1	0.00444444	CCCCCS(=O)(=O)OCC	0.43658	COC(=O)CCCSC	0.647871	C=COC#CCO	1.34529	CC#CCC=O	0.580464	CC(CC#CC#C)O	0.0487592	CCSS(=O)CC	0.269203	CCOC(=O)CSC	0.0238737	C1=CC(=C(C(=C1)Cl)O)Cl	0.204118	CCC(CC)N=C=O	0.307228	C1=CC=C(C(=C1)CC#N)CO	0.525447	CC(=CC#CCO)C	0.297294	CCC(C)C(=C)CN=C	0.505867	C=C=CCCCCO	0.14396	CC(CCCN(C)N=O)O	0.962423	CC(COC(=O)C=C)O	0.00613497	C1CC1OC=O	0.211468
CCCCCC(CC#C)O	0.149974	C=CCCC=O	0.216612	CCNC(=O)C=C	0.275205	CCOC(=O)C1=CC=NC=C1	0.00444444	CCCCC1CC1C	0.436597	CCN(CCOC(=O)C)N=O	0.651088	CC(C)CNCCO	1.3478	C(CC=CCC=CCC)O	0.583031	C#CC=CCO	0.0491087	CCN(C(=O)C(C)N)O	0.269921	CC(C)(C)CSC#N	0.0246438	NC1=CC=CC=C1S	0.205965	CCC(=C)OC(=O)C	0.30787	C1=CC2=CSC=C2C=CC1=O	0.525499	CCC(C)(C(=C)C)O	0.298178	CN=CCCCCO	0.506379	CCCC#CC(C)(C)O	0.143999	CC(=O)OC(=O)CO	0.963681	COCCOC(=O)C=C	0.00613497	CC(CC=O)OC	0.212184
CCCCC#CC(C)O	0.150318	CC(CCCO)C=C	0.216644	C=CCCCCO	0.275315	CNC(=O)C1=CC=CC=C1	0.00444444	CC(=O)CCCC(=O)C(C)(C)C	0.43785	CCCCC=CC(=O)OCC	0.654787	CCCOCC(C)O	1.35553	C1CC=CCC(C1)O	0.591331	C1CCC(CC1)CO	0.0491087	CCC(N)OCC	0.270572	CCC(C)OC(=O)CS	0.0246438	C1=CC(=CC=C1CO)N	0.206211	CC(=C)OC(=O)C	0.312069	CC(CO)(C#N)C1=CC=CC=C1	0.52564	CCC(CC#CC)O	0.300754	COC=CCCCO	0.507237	CCCCCNCN=O	0.144215	CC(C)(CO)OC=C	0.965569	CCOC(=O)NC(C)C	0.00613497	CC1OC(=O)O1	0.213103
